# Supplementary material for: Seasonal plasticity in GABAA signaling is necessary for restoring phase synchrony in the master circadian clock network
Source: eLife. 2019 Nov 20;8:e49578. doi: 10.7554/eLife.49578 (PMC6867713; doi:10.7554/eLife.49578)
Supplement: Figure 3—source data 1. [file elife-49578-fig3-data1.xlsx]

## Sheet: Sheet1
Source Data File 1. Cellular data for coupling and period responses in Figure 3 (Vehicle conditions).
Cell Type	Drug Condition	Photoperiod	Relative Phase on Cycle2	Change in Phase Relationship Cycle2-4	Cellular Period
Core	Vehicle	L12	-4.33	-1.04	25.04
Core	Vehicle	L12	-2.7	-1.04	25.05
Core	Vehicle	L12	-2.08	-0.5	24.96
Core	Vehicle	L12	-2.04	-1.72	24.2
Core	Vehicle	L12	-2.01	-2.79	24.99
Core	Vehicle	L12	-1.98	-0.19	24.62
Core	Vehicle	L12	-1.81	-2.25	23.88
Core	Vehicle	L12	-1.77	-1.84	24.24
Core	Vehicle	L12	-1.76	-1	25.03
Core	Vehicle	L12	-1.68	-1.79	25.42
Core	Vehicle	L12	-1.59	-2.07	25.56
Core	Vehicle	L12	-1.59	-1.73	23.49
Core	Vehicle	L12	-1.43	-3.55	26.3
Core	Vehicle	L12	-1.43	-0.1	24.14
Core	Vehicle	L12	-1.37	0.99	24.03
Core	Vehicle	L12	-1.3	-2.94	24.33
Core	Vehicle	L12	-1.28	-1.06	24.68
Core	Vehicle	L12	-1.24	-0.93	24.81
Core	Vehicle	L12	-1.15	-1.15	23.82
Core	Vehicle	L12	-1.13	0.31	24.37
Core	Vehicle	L12	-1.1	0.1	24.23
Core	Vehicle	L12	-1.09	-2.73	24.19
Core	Vehicle	L12	-1.04	-0.29	24.29
Core	Vehicle	L12	-0.94	-0.89	24.05
Core	Vehicle	L12	-0.94	-1.15	24.23
Core	Vehicle	L12	-0.89	-1.32	24.03
Core	Vehicle	L12	-0.86	-1.66	25.35
Core	Vehicle	L12	-0.85	-0.39	24.59
Core	Vehicle	L12	-0.83	-0.53	24.79
Core	Vehicle	L12	-0.83	0.27	24.8
Core	Vehicle	L12	-0.81	-3.64	25.56
Core	Vehicle	L12	-0.78	-0.99	25.02
Core	Vehicle	L12	-0.76	-0.9	24.98
Core	Vehicle	L12	-0.76	-0.71	24.66
Core	Vehicle	L12	-0.73	-0.57	24.91
Core	Vehicle	L12	-0.72	-0.06	24.8
Core	Vehicle	L12	-0.71	-1.07	24.66
Core	Vehicle	L12	-0.68	-1.8	23.64
Core	Vehicle	L12	-0.67	-2.23	25.26
Core	Vehicle	L12	-0.66	-2	24.01
Core	Vehicle	L12	-0.65	-1.16	24.73
Core	Vehicle	L12	-0.64	-0.98	25.02
Core	Vehicle	L12	-0.64	-0.98	25.02
Core	Vehicle	L12	-0.64	-1.58	23.84
Core	Vehicle	L12	-0.63	-0.22	23.33
Core	Vehicle	L12	-0.61	0.06	24.46
Core	Vehicle	L12	-0.61	-1.4	24.52
Core	Vehicle	L12	-0.58	-1.32	23.94
Core	Vehicle	L12	-0.58	-2.71	24.34
Core	Vehicle	L12	-0.54	-1.2	24.74
Core	Vehicle	L12	-0.54	-0.09	25.94
Core	Vehicle	L12	-0.53	-0.8	24.5
Core	Vehicle	L12	-0.52	-2.4	23.93
Core	Vehicle	L12	-0.51	-2.91	25.98
Core	Vehicle	L12	-0.51	-0.12	24.64
Core	Vehicle	L12	-0.5	-1.92	24.02
Core	Vehicle	L12	-0.49	-1.14	24.72
Core	Vehicle	L12	-0.49	0.39	24.46
Core	Vehicle	L12	-0.49	-1.1	22.98
Core	Vehicle	L12	-0.49	-1.89	23.84
Core	Vehicle	L12	-0.48	-0.46	24.64
Core	Vehicle	L12	-0.47	-0.42	23.95
Core	Vehicle	L12	-0.44	1.17	23.94
Core	Vehicle	L12	-0.41	-1.59	24.54
Core	Vehicle	L12	-0.41	0.51	24.19
Core	Vehicle	L12	-0.4	-2.85	24.42
Core	Vehicle	L12	-0.38	-2.97	25.63
Core	Vehicle	L12	-0.37	0.1	24.47
Core	Vehicle	L12	-0.37	-0.86	24.72
Core	Vehicle	L12	-0.37	-0.91	24.04
Core	Vehicle	L12	-0.36	-0.82	24.56
Core	Vehicle	L12	-0.35	-0.4	24.46
Core	Vehicle	L12	-0.35	-0.82	23.35
Core	Vehicle	L12	-0.34	-1.56	24.93
Core	Vehicle	L12	-0.34	0.05	23.43
Core	Vehicle	L12	-0.31	-2.11	25.01
Core	Vehicle	L12	-0.3	-0.76	24.69
Core	Vehicle	L12	-0.28	-1.58	24.93
Core	Vehicle	L12	-0.28	-2.95	24.65
Core	Vehicle	L12	-0.28	-2.84	24.88
Core	Vehicle	L12	-0.27	-1.51	23.81
Core	Vehicle	L12	-0.26	-1.57	24.93
Core	Vehicle	L12	-0.26	-0.46	25.25
Core	Vehicle	L12	-0.24	-1.39	24.84
Core	Vehicle	L12	-0.24	-0.27	22.79
Core	Vehicle	L12	-0.23	-0.21	23.87
Core	Vehicle	L12	-0.23	-1.23	25.57
Core	Vehicle	L12	-0.21	0.9	24.57
Core	Vehicle	L12	-0.21	-0.1	23.93
Core	Vehicle	L12	-0.21	-2.96	25.06
Core	Vehicle	L12	-0.21	-0.07	24.5
Core	Vehicle	L12	-0.2	0.11	24.96
Core	Vehicle	L12	-0.18	0.17	24.44
Core	Vehicle	L12	-0.18	0.34	24.36
Core	Vehicle	L12	-0.17	-0.97	23.03
Core	Vehicle	L12	-0.17	-0.69	24.08
Core	Vehicle	L12	-0.16	-0.96	24.63
Core	Vehicle	L12	-0.16	0.26	23.84
Core	Vehicle	L12	-0.15	0.17	24.03
Core	Vehicle	L12	-0.15	-0.14	22.86
Core	Vehicle	L12	-0.1	-0.45	24.4
Core	Vehicle	L12	-0.09	-2.32	25.68
Core	Vehicle	L12	-0.09	-3.1	25.29
Core	Vehicle	L12	-0.09	-3.1	25.29
Core	Vehicle	L12	-0.07	-0.9	25.18
Core	Vehicle	L12	-0.06	-0.09	23.57
Core	Vehicle	L12	-0.05	-1.27	25.16
Core	Vehicle	L12	-0.05	-1.03	23.99
Core	Vehicle	L12	-0.04	-0.77	25.4
Core	Vehicle	L12	-0.04	-1.46	24.88
Core	Vehicle	L12	-0.04	-0.92	24.77
Core	Vehicle	L12	-0.03	-2.46	25.37
Core	Vehicle	L12	-0.02	-1.48	24.48
Core	Vehicle	L12	-0.01	-3.09	26.07
Core	Vehicle	L12	-0.01	0.7	23.85
Core	Vehicle	L12	-0.01	-1.75	22.96
Core	Vehicle	L12	0	-1.4	24.84
Core	Vehicle	L12	0	-1.72	25.38
Core	Vehicle	L12	0.02	-0.89	24.55
Core	Vehicle	L12	0.03	-1.94	24.71
Core	Vehicle	L12	0.03	-0.03	24.14
Core	Vehicle	L12	0.03	-0.71	23.67
Core	Vehicle	L12	0.04	-2.79	25.54
Core	Vehicle	L12	0.07	0.29	24.38
Core	Vehicle	L12	0.07	0	24.15
Core	Vehicle	L12	0.08	-0.21	23.49
Core	Vehicle	L12	0.09	-2.14	25.22
Core	Vehicle	L12	0.09	0.74	24.23
Core	Vehicle	L12	0.11	-0.75	24.48
Core	Vehicle	L12	0.11	-0.85	23.94
Core	Vehicle	L12	0.12	-0.82	24.56
Core	Vehicle	L12	0.12	0.34	24.94
Core	Vehicle	L12	0.13	1.11	23.59
Core	Vehicle	L12	0.14	-1.77	24.32
Core	Vehicle	L12	0.14	0.03	23.71
Core	Vehicle	L12	0.15	-0.31	24.32
Core	Vehicle	L12	0.16	-0.52	25.28
Core	Vehicle	L12	0.17	-1.51	24.9
Core	Vehicle	L12	0.18	-0.05	23.94
Core	Vehicle	L12	0.19	-1.7	23.52
Core	Vehicle	L12	0.21	-2.13	25.21
Core	Vehicle	L12	0.23	-1.75	23.85
Core	Vehicle	L12	0.23	0.27	23.96
Core	Vehicle	L12	0.24	-1.68	24.58
Core	Vehicle	L12	0.26	-0.23	23.95
Core	Vehicle	L12	0.27	0.1	24.07
Core	Vehicle	L12	0.28	-2.09	25.19
Core	Vehicle	L12	0.28	0.75	23.66
Core	Vehicle	L12	0.3	-0.6	24.83
Core	Vehicle	L12	0.31	-0.22	24.08
Core	Vehicle	L12	0.32	-1.96	24.72
Core	Vehicle	L12	0.32	-1.73	25.39
Core	Vehicle	L12	0.32	-0.04	25.32
Core	Vehicle	L12	0.32	-0.42	24.8
Core	Vehicle	L12	0.33	-1.2	24.34
Core	Vehicle	L12	0.33	-1.49	24.63
Core	Vehicle	L12	0.33	-1.94	24.71
Core	Vehicle	L12	0.33	-2.38	24.93
Core	Vehicle	L12	0.33	-1.54	24.92
Core	Vehicle	L12	0.33	-0.06	23.64
Core	Vehicle	L12	0.34	-0.37	24.31
Core	Vehicle	L12	0.34	-0.41	25.11
Core	Vehicle	L12	0.35	-0.57	24.32
Core	Vehicle	L12	0.37	-1.05	24.67
Core	Vehicle	L12	0.37	-0.2	24.25
Core	Vehicle	L12	0.37	-0.69	26.19
Core	Vehicle	L12	0.38	-1.42	24.45
Core	Vehicle	L12	0.38	-0.89	25.46
Core	Vehicle	L12	0.38	-2.94	25.35
Core	Vehicle	L12	0.38	-0.9	24.42
Core	Vehicle	L12	0.38	-0.85	23.67
Core	Vehicle	L12	0.4	-0.8	23.09
Core	Vehicle	L12	0.41	0.45	24.41
Core	Vehicle	L12	0.43	1.01	24.17
Core	Vehicle	L12	0.43	-1.03	24.32
Core	Vehicle	L12	0.44	0.07	24.98
Core	Vehicle	L12	0.44	-0.8	24.55
Core	Vehicle	L12	0.44	-0.03	23.99
Core	Vehicle	L12	0.45	-2.08	24.92
Core	Vehicle	L12	0.45	-1.5	25.77
Core	Vehicle	L12	0.46	1.08	24.39
Core	Vehicle	L12	0.47	1.41	23.82
Core	Vehicle	L12	0.48	-0.33	25.18
Core	Vehicle	L12	0.49	-2.07	25.18
Core	Vehicle	L12	0.5	0.58	25.3
Core	Vehicle	L12	0.51	-0.24	23.93
Core	Vehicle	L12	0.52	0.66	23.67
Core	Vehicle	L12	0.53	-1.65	24.57
Core	Vehicle	L12	0.53	-2.15	25.22
Core	Vehicle	L12	0.53	-1.55	24.52
Core	Vehicle	L12	0.54	-0.23	24.26
Core	Vehicle	L12	0.55	-0.23	24.23
Core	Vehicle	L12	0.56	-3.05	26.05
Core	Vehicle	L12	0.56	-1.95	24.72
Core	Vehicle	L12	0.56	-1.3	24.03
Core	Vehicle	L12	0.56	-0.6	24.55
Core	Vehicle	L12	0.56	-0.56	24.66
Core	Vehicle	L12	0.57	-1.36	25.21
Core	Vehicle	L12	0.57	-0.88	23.95
Core	Vehicle	L12	0.57	0.09	24.16
Core	Vehicle	L12	0.58	-0.89	24.59
Core	Vehicle	L12	0.58	-0.27	23.73
Core	Vehicle	L12	0.58	-1.35	23.76
Core	Vehicle	L12	0.58	-0.21	25.85
Core	Vehicle	L12	0.59	0.97	23.7
Core	Vehicle	L12	0.59	0.37	23.75
Core	Vehicle	L12	0.59	-0.54	24.27
Core	Vehicle	L12	0.61	-1.65	24.7
Core	Vehicle	L12	0.61	-0.6	24.83
Core	Vehicle	L12	0.61	-1.05	24.18
Core	Vehicle	L12	0.62	0.43	24.38
Core	Vehicle	L12	0.62	0.05	24.57
Core	Vehicle	L12	0.62	-1.46	23.27
Core	Vehicle	L12	0.63	-0.35	23.81
Core	Vehicle	L12	0.63	-0.27	24.25
Core	Vehicle	L12	0.64	1.26	24.31
Core	Vehicle	L12	0.66	-0.88	24.32
Core	Vehicle	L12	0.66	-0.81	25.42
Core	Vehicle	L12	0.66	1.17	24.03
Core	Vehicle	L12	0.67	-1.77	25.9
Core	Vehicle	L12	0.67	0.55	24.59
Core	Vehicle	L12	0.67	-1.22	24.55
Core	Vehicle	L12	0.71	-0.88	23.88
Core	Vehicle	L12	0.72	-1.86	24.67
Core	Vehicle	L12	0.72	-1.15	24.27
Core	Vehicle	L12	0.73	-1.95	24.86
Core	Vehicle	L12	0.73	-1.98	24.87
Core	Vehicle	L12	0.74	-1.05	24.4
Core	Vehicle	L12	0.74	0.42	25.03
Core	Vehicle	L12	0.75	-3.21	25.75
Core	Vehicle	L12	0.76	-0.59	24.82
Core	Vehicle	L12	0.76	-0.05	24.58
Core	Vehicle	L12	0.76	-0.19	24.25
Core	Vehicle	L12	0.77	0.84	24.1
Core	Vehicle	L12	0.77	-1.28	24.38
Core	Vehicle	L12	0.79	-2.08	25.64
Core	Vehicle	L12	0.79	-0.28	23.69
Core	Vehicle	L12	0.79	-1.75	23.9
Core	Vehicle	L12	0.79	-1.27	24.03
Core	Vehicle	L12	0.82	-1.08	24.42
Core	Vehicle	L12	0.82	-0.4	25.04
Core	Vehicle	L12	0.83	-2.51	25.85
Core	Vehicle	L12	0.84	1.05	24
Core	Vehicle	L12	0.84	0.12	24.3
Core	Vehicle	L12	0.85	-0.91	24.39
Core	Vehicle	L12	0.86	-2.7	26.37
Core	Vehicle	L12	0.86	-0.77	24.53
Core	Vehicle	L12	0.86	-1.97	24.48
Core	Vehicle	L12	0.87	0.19	23.96
Core	Vehicle	L12	0.88	0.55	23.87
Core	Vehicle	L12	0.88	-2.63	25.92
Core	Vehicle	L12	0.88	-0.59	24.44
Core	Vehicle	L12	0.88	-1.25	24.54
Core	Vehicle	L12	0.88	-0.21	24.36
Core	Vehicle	L12	0.89	-1.45	24.6
Core	Vehicle	L12	0.89	-0.7	24.05
Core	Vehicle	L12	0.89	-0.38	24.23
Core	Vehicle	L12	0.9	0.6	24.72
Core	Vehicle	L12	0.9	-0.1	24.58
Core	Vehicle	L12	0.9	-3.01	25.65
Core	Vehicle	L12	0.9	-1.15	22.99
Core	Vehicle	L12	0.92	-1.81	24.65
Core	Vehicle	L12	0.92	-1.75	24.11
Core	Vehicle	L12	0.92	1.1	24.34
Core	Vehicle	L12	0.93	-0.5	25.27
Core	Vehicle	L12	0.93	0.6	23.48
Core	Vehicle	L12	0.94	-1.11	25.15
Core	Vehicle	L12	0.94	-1.66	24.4
Core	Vehicle	L12	0.94	-0.77	25.11
Core	Vehicle	L12	0.95	-1.83	25.93
Core	Vehicle	L12	0.95	-1.41	23.99
Core	Vehicle	L12	0.95	-2.16	23.97
Core	Vehicle	L12	0.96	-1.37	25.7
Core	Vehicle	L12	0.96	-0.46	25.25
Core	Vehicle	L12	0.96	-2.09	25.64
Core	Vehicle	L12	0.96	-1.94	24.18
Core	Vehicle	L12	0.97	-1.37	25.21
Core	Vehicle	L12	0.97	-0.59	24.44
Core	Vehicle	L12	0.97	1.37	24.34
Core	Vehicle	L12	0.97	-2.76	25.26
Core	Vehicle	L12	0.98	-2.03	25.54
Core	Vehicle	L12	0.98	0.18	24.5
Core	Vehicle	L12	1	0.1	24.09
Core	Vehicle	L12	1	1.2	24.42
Core	Vehicle	L12	1	-0.82	23.58
Core	Vehicle	L12	1	-0.54	24.73
Core	Vehicle	L12	1	-0.12	24.18
Core	Vehicle	L12	1.01	-2.76	25.26
Core	Vehicle	L12	1.01	0.64	24.83
Core	Vehicle	L12	1.02	1.89	24.07
Core	Vehicle	L12	1.02	0.24	23.75
Core	Vehicle	L12	1.03	-0.2	23.63
Core	Vehicle	L12	1.05	0.48	24.29
Core	Vehicle	L12	1.05	-0.74	24.25
Core	Vehicle	L12	1.05	0	23.82
Core	Vehicle	L12	1.06	-2.03	25.61
Core	Vehicle	L12	1.07	-1.96	25.51
Core	Vehicle	L12	1.08	-1.39	24.57
Core	Vehicle	L12	1.08	-1.9	23.77
Core	Vehicle	L12	1.09	-0.24	23.3
Core	Vehicle	L12	1.1	-0.46	24.75
Core	Vehicle	L12	1.11	-0.43	23.67
Core	Vehicle	L12	1.11	0.88	24.02
Core	Vehicle	L12	1.12	-1.81	24.65
Core	Vehicle	L12	1.12	-0.14	24.59
Core	Vehicle	L12	1.12	-2.56	25.16
Core	Vehicle	L12	1.12	-1.78	24.77
Core	Vehicle	L12	1.12	-0.28	23.7
Core	Vehicle	L12	1.12	0.09	24.28
Core	Vehicle	L12	1.14	-0.66	24.21
Core	Vehicle	L12	1.14	-1.35	24.42
Core	Vehicle	L12	1.14	0.11	23.28
Core	Vehicle	L12	1.15	0.36	24.84
Core	Vehicle	L12	1.15	-1.89	24.83
Core	Vehicle	L12	1.15	-1.1	23.67
Core	Vehicle	L12	1.16	0.18	24.2
Core	Vehicle	L12	1.16	1.05	23.66
Core	Vehicle	L12	1.17	-0.76	24.26
Core	Vehicle	L12	1.17	0.77	24.14
Core	Vehicle	L12	1.17	-1.99	25.52
Core	Vehicle	L12	1.17	0.84	26.75
Core	Vehicle	L12	1.18	-1.09	24.9
Core	Vehicle	L12	1.2	-2.26	26.15
Core	Vehicle	L12	1.2	-3.02	26.11
Core	Vehicle	L12	1.21	-0.6	24.44
Core	Vehicle	L12	1.21	-0.07	24.18
Core	Vehicle	L12	1.21	-0.44	24.37
Core	Vehicle	L12	1.22	-1.12	24.53
Core	Vehicle	L12	1.23	-0.68	24.48
Core	Vehicle	L12	1.23	-0.11	24.65
Core	Vehicle	L12	1.23	1.31	24.13
Core	Vehicle	L12	1.24	-2.42	25.81
Core	Vehicle	L12	1.25	-1.92	25.98
Core	Vehicle	L12	1.25	1.58	24.16
Core	Vehicle	L12	1.26	-0.46	24.83
Core	Vehicle	L12	1.26	-1.22	24.47
Core	Vehicle	L12	1.26	-1.31	24.34
Core	Vehicle	L12	1.26	0.4	24.52
Core	Vehicle	L12	1.27	-0.19	25.11
Core	Vehicle	L12	1.27	0.6	24.23
Core	Vehicle	L12	1.28	0.17	22.89
Core	Vehicle	L12	1.29	-2.36	24.92
Core	Vehicle	L12	1.29	-2.21	25.25
Core	Vehicle	L12	1.29	-1.31	23.56
Core	Vehicle	L12	1.29	0.96	24.44
Core	Vehicle	L12	1.29	0.3	24.46
Core	Vehicle	L12	1.32	-1.8	25.5
Core	Vehicle	L12	1.32	-1.07	24.28
Core	Vehicle	L12	1.32	-0.74	24.52
Core	Vehicle	L12	1.33	0.09	23.95
Core	Vehicle	L12	1.34	0.83	24.18
Core	Vehicle	L12	1.34	-0.79	24.05
Core	Vehicle	L12	1.35	-2.28	25.29
Core	Vehicle	L12	1.35	0.15	24.66
Core	Vehicle	L12	1.36	-2.71	25.24
Core	Vehicle	L12	1.36	1.14	24.03
Core	Vehicle	L12	1.36	-1.37	23.72
Core	Vehicle	L12	1.36	-0.77	24.57
Core	Vehicle	L12	1.37	-2.11	25.65
Core	Vehicle	L12	1.38	-0.41	24.73
Core	Vehicle	L12	1.38	-0.55	24.4
Core	Vehicle	L12	1.39	-1.43	24.6
Core	Vehicle	L12	1.39	-0.78	25.41
Core	Vehicle	L12	1.4	-1.19	24.59
Core	Vehicle	L12	1.41	0.99	24.53
Core	Vehicle	L12	1.41	0.06	24.89
Core	Vehicle	L12	1.41	-0.63	23.76
Core	Vehicle	L12	1.41	-0.77	23.58
Core	Vehicle	L12	1.42	-0.27	24.28
Core	Vehicle	L12	1.43	-1.78	24.77
Core	Vehicle	L12	1.43	-2.22	24.99
Core	Vehicle	L12	1.45	-0.66	24.21
Core	Vehicle	L12	1.45	-0.19	24.5
Core	Vehicle	L12	1.45	1.05	23.2
Core	Vehicle	L12	1.46	-0.11	24.11
Core	Vehicle	L12	1.47	-1.06	25.55
Core	Vehicle	L12	1.47	-0.08	24.12
Core	Vehicle	L12	1.47	-0.33	24.32
Core	Vehicle	L12	1.48	-0.27	24.46
Core	Vehicle	L12	1.49	-1.55	24.17
Core	Vehicle	L12	1.5	-0.26	23.63
Core	Vehicle	L12	1.52	0.02	25.01
Core	Vehicle	L12	1.52	1.62	24.21
Core	Vehicle	L12	1.52	0.34	24.01
Core	Vehicle	L12	1.53	-0.59	24.18
Core	Vehicle	L12	1.53	-1.64	24.21
Core	Vehicle	L12	1.53	-0.77	23.31
Core	Vehicle	L12	1.54	-0.47	24.84
Core	Vehicle	L12	1.54	0.67	24.68
Core	Vehicle	L12	1.54	-2.48	24.98
Core	Vehicle	L12	1.54	-0.58	24.89
Core	Vehicle	L12	1.54	-2.23	24.56
Core	Vehicle	L12	1.54	-0.22	23.82
Core	Vehicle	L12	1.55	0.96	23.78
Core	Vehicle	L12	1.58	1.05	24.49
Core	Vehicle	L12	1.58	0.11	23.63
Core	Vehicle	L12	1.59	0.84	24.1
Core	Vehicle	L12	1.59	-2.11	24.93
Core	Vehicle	L12	1.59	-2.27	24.2
Core	Vehicle	L12	1.6	0.31	24.04
Core	Vehicle	L12	1.6	-0.68	25.28
Core	Vehicle	L12	1.61	-2.79	25.14
Core	Vehicle	L12	1.62	-0.24	24
Core	Vehicle	L12	1.62	1.26	23.9
Core	Vehicle	L12	1.63	-1.21	25.62
Core	Vehicle	L12	1.63	-0.89	24.32
Core	Vehicle	L12	1.63	-0.02	23.77
Core	Vehicle	L12	1.65	-0.71	23.93
Core	Vehicle	L12	1.65	-0.27	24.2
Core	Vehicle	L12	1.65	-2.27	23.78
Core	Vehicle	L12	1.67	1.47	24.11
Core	Vehicle	L12	1.68	0.71	24.66
Core	Vehicle	L12	1.68	-0.78	24.07
Core	Vehicle	L12	1.68	0.09	24.53
Core	Vehicle	L12	1.69	0.33	24.43
Core	Vehicle	L12	1.7	-0.19	24.02
Core	Vehicle	L12	1.71	-1.43	24.14
Core	Vehicle	L12	1.71	0.51	24.24
Core	Vehicle	L12	1.71	-1.39	25.41
Core	Vehicle	L12	1.72	0.7	23.79
Core	Vehicle	L12	1.72	1.03	24.5
Core	Vehicle	L12	1.72	1.47	23.79
Core	Vehicle	L12	1.73	-2.62	25.05
Core	Vehicle	L12	1.73	-0.94	25.07
Core	Vehicle	L12	1.73	-0.97	23.94
Core	Vehicle	L12	1.74	-0.95	24.38
Core	Vehicle	L12	1.74	-0.19	23.97
Core	Vehicle	L12	1.75	-2.62	25.05
Core	Vehicle	L12	1.75	0.59	24.86
Core	Vehicle	L12	1.76	-1.23	25.63
Core	Vehicle	L12	1.78	-0.5	23.99
Core	Vehicle	L12	1.78	1.18	24.01
Core	Vehicle	L12	1.78	-1.32	25.26
Core	Vehicle	L12	1.78	-0.94	23.92
Core	Vehicle	L12	1.8	-1.08	24.38
Core	Vehicle	L12	1.82	-0.87	25.45
Core	Vehicle	L12	1.82	-0.57	24.88
Core	Vehicle	L12	1.82	-2.56	23.83
Core	Vehicle	L12	1.82	0.08	23.96
Core	Vehicle	L12	1.82	-2.4	24.42
Core	Vehicle	L12	1.84	-1.15	24.45
Core	Vehicle	L12	1.86	0.97	24.04
Core	Vehicle	L12	1.86	-0.42	24.09
Core	Vehicle	L12	1.87	-0.01	23.37
Core	Vehicle	L12	1.87	-0.7	23.8
Core	Vehicle	L12	1.87	0.85	24.66
Core	Vehicle	L12	1.88	-1.86	25.08
Core	Vehicle	L12	1.88	-0.94	25.49
Core	Vehicle	L12	1.88	0.75	23.23
Core	Vehicle	L12	1.88	1.1	24.25
Core	Vehicle	L12	1.89	-0.6	24.04
Core	Vehicle	L12	1.89	0.97	24.11
Core	Vehicle	L12	1.9	-0.99	24.38
Core	Vehicle	L12	1.9	-0.21	23.8
Core	Vehicle	L12	1.91	-0.27	24.49
Core	Vehicle	L12	1.92	-0.29	25.17
Core	Vehicle	L12	1.92	0.06	25.22
Core	Vehicle	L12	1.92	-2.41	23.9
Core	Vehicle	L12	1.92	0.54	24.32
Core	Vehicle	L12	1.93	-0.15	25.27
Core	Vehicle	L12	1.94	-1.11	24.44
Core	Vehicle	L12	1.94	-0.18	24.8
Core	Vehicle	L12	1.96	0.77	24.14
Core	Vehicle	L12	1.96	1.44	23.81
Core	Vehicle	L12	1.96	-1.19	24.15
Core	Vehicle	L12	1.98	0.59	24.23
Core	Vehicle	L12	2	0.55	25.41
Core	Vehicle	L12	2	-0.76	24.51
Core	Vehicle	L12	2	-0.16	23.48
Core	Vehicle	L12	2	-0.34	24.54
Core	Vehicle	L12	2.01	-0.82	23.31
Core	Vehicle	L12	2.02	-0.89	24.19
Core	Vehicle	L12	2.03	-0.69	24.31
Core	Vehicle	L12	2.07	-0.32	24.27
Core	Vehicle	L12	2.08	-0.82	24.15
Core	Vehicle	L12	2.08	1.31	23.87
Core	Vehicle	L12	2.09	0.37	23.3
Core	Vehicle	L12	2.1	-1.78	25.49
Core	Vehicle	L12	2.1	0.17	24.08
Core	Vehicle	L12	2.1	-0.92	24.42
Core	Vehicle	L12	2.11	0.08	24.98
Core	Vehicle	L12	2.11	1.7	24.17
Core	Vehicle	L12	2.11	0.06	23.82
Core	Vehicle	L12	2.11	-0.73	24.02
Core	Vehicle	L12	2.13	0.23	24.05
Core	Vehicle	L12	2.13	-1.95	24.26
Core	Vehicle	L12	2.15	-1.06	23.58
Core	Vehicle	L12	2.16	-0.2	24.7
Core	Vehicle	L12	2.18	-1.31	25.18
Core	Vehicle	L12	2.18	-0.56	24.88
Core	Vehicle	L12	2.18	-0.06	23.82
Core	Vehicle	L12	2.18	1.58	25.25
Core	Vehicle	L12	2.19	0.65	24.69
Core	Vehicle	L12	2.19	-0.74	24.21
Core	Vehicle	L12	2.21	0.8	24.62
Core	Vehicle	L12	2.21	-1.54	25.37
Core	Vehicle	L12	2.21	-0.48	23.82
Core	Vehicle	L12	2.23	1.09	23.96
Core	Vehicle	L12	2.24	0.07	24.99
Core	Vehicle	L12	2.25	-1.67	24.58
Core	Vehicle	L12	2.25	-0.85	23.09
Core	Vehicle	L12	2.25	-0.06	23.58
Core	Vehicle	L12	2.26	1.37	23.92
Core	Vehicle	L12	2.26	-0.81	25
Core	Vehicle	L12	2.26	-1.92	24.26
Core	Vehicle	L12	2.28	0.22	24.45
Core	Vehicle	L12	2.28	-2.22	24.03
Core	Vehicle	L12	2.3	0.39	23.19
Core	Vehicle	L12	2.31	-1.66	24.98
Core	Vehicle	L12	2.31	-1.81	23.53
Core	Vehicle	L12	2.31	-0.28	24.23
Core	Vehicle	L12	2.32	-0.56	24.02
Core	Vehicle	L12	2.33	0.62	24.22
Core	Vehicle	L12	2.34	-1.71	25.45
Core	Vehicle	L12	2.35	0.46	22.36
Core	Vehicle	L12	2.35	-0.31	23.89
Core	Vehicle	L12	2.37	-0.68	24.22
Core	Vehicle	L12	2.39	-0.99	24.37
Core	Vehicle	L12	2.39	-1.14	24.31
Core	Vehicle	L12	2.41	-0.27	24.73
Core	Vehicle	L12	2.42	-0.62	24.81
Core	Vehicle	L12	2.43	-1.35	24.42
Core	Vehicle	L12	2.43	1.48	23.24
Core	Vehicle	L12	2.45	-0.87	25.04
Core	Vehicle	L12	2.45	-1.38	24.57
Core	Vehicle	L12	2.45	-0.27	24.74
Core	Vehicle	L12	2.47	2.24	23.41
Core	Vehicle	L12	2.48	-0.92	25.06
Core	Vehicle	L12	2.48	0.69	24.06
Core	Vehicle	L12	2.5	-1.06	25.13
Core	Vehicle	L12	2.51	2.13	23.46
Core	Vehicle	L12	2.52	0.14	24.53
Core	Vehicle	L12	2.52	1.52	23.77
Core	Vehicle	L12	2.54	0.97	24.37
Core	Vehicle	L12	2.56	-0.57	23.35
Core	Vehicle	L12	2.56	-0.71	24.32
Core	Vehicle	L12	2.56	0.37	25.54
Core	Vehicle	L12	2.58	-1.95	24.72
Core	Vehicle	L12	2.58	-1.33	24.28
Core	Vehicle	L12	2.59	1.14	24.45
Core	Vehicle	L12	2.62	0.22	23.96
Core	Vehicle	L12	2.63	-0.98	24.74
Core	Vehicle	L12	2.65	1.88	23.66
Core	Vehicle	L12	2.65	-2.29	24.89
Core	Vehicle	L12	2.66	1.49	23.15
Core	Vehicle	L12	2.68	1.81	24.11
Core	Vehicle	L12	2.69	-1.56	24.03
Core	Vehicle	L12	2.69	-1.58	24.67
Core	Vehicle	L12	2.7	0.76	24.22
Core	Vehicle	L12	2.7	-0.99	23.64
Core	Vehicle	L12	2.71	-1.54	24.65
Core	Vehicle	L12	2.71	-0.48	24.94
Core	Vehicle	L12	2.71	-1.54	24.77
Core	Vehicle	L12	2.72	1.34	24.42
Core	Vehicle	L12	2.72	0.17	24.25
Core	Vehicle	L12	2.73	0.01	24.48
Core	Vehicle	L12	2.74	1.04	23.87
Core	Vehicle	L12	2.77	1.62	24.21
Core	Vehicle	L12	2.79	-1.7	24.73
Core	Vehicle	L12	2.79	-0.08	23.96
Core	Vehicle	L12	2.8	0.29	24.46
Core	Vehicle	L12	2.8	0.92	24.56
Core	Vehicle	L12	2.8	-1.05	24.37
Core	Vehicle	L12	2.84	-0.22	25.32
Core	Vehicle	L12	2.86	-0.37	23.66
Core	Vehicle	L12	2.89	-1.72	24.6
Core	Vehicle	L12	2.89	0.75	24.22
Core	Vehicle	L12	2.89	-1.86	24.81
Core	Vehicle	L12	2.9	-0.86	23.87
Core	Vehicle	L12	2.91	-1.74	24.61
Core	Vehicle	L12	2.91	-2.04	24.76
Core	Vehicle	L12	2.92	-2.27	25.02
Core	Vehicle	L12	2.93	-1.47	24.03
Core	Vehicle	L12	2.94	0.15	22.75
Core	Vehicle	L12	2.94	-1.05	23.74
Core	Vehicle	L12	2.95	0.1	24.55
Core	Vehicle	L12	2.95	0.25	24.16
Core	Vehicle	L12	2.96	-0.57	24.03
Core	Vehicle	L12	3	-1.61	24.03
Core	Vehicle	L12	3.01	-0.86	25.45
Core	Vehicle	L12	3.01	0.38	23.99
Core	Vehicle	L12	3.03	-0.63	24.91
Core	Vehicle	L12	3.04	-0.18	24.3
Core	Vehicle	L12	3.05	1.44	24.83
Core	Vehicle	L12	3.1	-1.47	25.75
Core	Vehicle	L12	3.1	2.91	23.57
Core	Vehicle	L12	3.13	-0.95	24.32
Core	Vehicle	L12	3.2	-0.27	24.1
Core	Vehicle	L12	3.21	1.13	24.45
Core	Vehicle	L12	3.22	-1.3	25.03
Core	Vehicle	L12	3.24	0.13	23.81
Core	Vehicle	L12	3.3	0.8	24.62
Core	Vehicle	L12	3.3	-0.29	24.02
Core	Vehicle	L12	3.36	1.04	24.51
Core	Vehicle	L12	3.37	-1.25	24.37
Core	Vehicle	L12	3.37	0.58	23.59
Core	Vehicle	L12	3.45	-0.64	24.92
Core	Vehicle	L12	3.51	0.05	23.86
Core	Vehicle	L12	3.59	0.8	23.48
Core	Vehicle	L12	3.64	-1.05	24.41
Core	Vehicle	L12	3.69	0.5	24.25
Core	Vehicle	L12	3.72	1.05	23.68
Core	Vehicle	L12	3.78	-0.28	24.02
Core	Vehicle	L12	3.8	2.16	24.16
Core	Vehicle	L12	3.83	1.76	23.85
Core	Vehicle	L12	3.86	-1.01	24.38
Core	Vehicle	L12	3.94	1.1	23.33
Core	Vehicle	L12	4.04	-0.92	24.34
Core	Vehicle	L12	4.25	0.07	24.25
Core	Vehicle	L20	-13.6735	6.27185	24.4825
Core	Vehicle	L20	-13.6165	6.47185	25.449
Core	Vehicle	L20	-13.1975	4.11657	21.2015
Core	Vehicle	L20	-12.4145	3.18957	25.315
Core	Vehicle	L20	-12.1395	6.88857	22.679
Core	Vehicle	L20	-12.0895	4.40657	23.2835
Core	Vehicle	L20	-12.0495	6.44885	25.0475
Core	Vehicle	L20	-11.8845	5.08657	23.4
Core	Vehicle	L20	-11.5415	7.20285	26.64
Core	Vehicle	L20	-11.5285	5.38557	22.7345
Core	Vehicle	L20	-11.4755	6.74857	24.1675
Core	Vehicle	L20	-11.2747	2.935	22.5205
Core	Vehicle	L20	-11.2114	5.05082	23.0545
Core	Vehicle	L20	-11.1974	-11.8832	25.227
Core	Vehicle	L20	-11.1535	6.32685	26.1865
Core	Vehicle	L20	-10.9665	6.04957	21.4815
Core	Vehicle	L20	-10.9565	4.49557	24.8825
Core	Vehicle	L20	-10.903	2.554	22.436
Core	Vehicle	L20	-10.828	0.24	23.593
Core	Vehicle	L20	-10.764	2.941	22.2425
Core	Vehicle	L20	-10.6555	7.48957	22.443
Core	Vehicle	L20	-10.6015	7.16757	23.242
Core	Vehicle	L20	-10.5725	5.31357	21.793
Core	Vehicle	L20	-10.5434	3.52442	25.38
Core	Vehicle	L20	-10.5355	4.84385	24.5755
Core	Vehicle	L20	-10.4715	5.55357	21.504
Core	Vehicle	L20	-10.4597	1.334	23.468
Core	Vehicle	L20	-10.4579	3.17979	23.55
Core	Vehicle	L20	-10.4245	5.55057	22.0535
Core	Vehicle	L20	-10.3465	5.68457	23.8005
Core	Vehicle	L20	-10.3375	2.4363	23.6925
Core	Vehicle	L20	-10.2874	2.30342	25.068
Core	Vehicle	L20	-10.1034	1.00842	25.0005
Core	Vehicle	L20	-10.0654	4.34082	24.4295
Core	Vehicle	L20	-10.0413	1.75233	26.8795
Core	Vehicle	L20	-10.0102	2.68515	24.361
Core	Vehicle	L20	-9.9125	5.50557	21.564
Core	Vehicle	L20	-9.83342	4.11442	24.997
Core	Vehicle	L20	-9.8225	6.11057	24.036
Core	Vehicle	L20	-9.7805	7.01057	21.48
Core	Vehicle	L20	-9.7425	6.06657	25.5685
Core	Vehicle	L20	-9.7175	3.62757	22.0135
Core	Vehicle	L20	-9.6835	6.17857	22.324
Core	Vehicle	L20	-9.6795	6.21657	18.765
Core	Vehicle	L20	-9.6115	2.77257	23.6175
Core	Vehicle	L20	-9.5945	2.7213	23.481
Core	Vehicle	L20	-9.5565	4.9543	24.7135
Core	Vehicle	L20	-9.5245	0.613571	23.8455
Core	Vehicle	L20	-9.4695	5.92057	22.8285
Core	Vehicle	L20	-9.4405	2.5413	23.6885
Core	Vehicle	L20	-9.4348	-3.5378	26.246
Core	Vehicle	L20	-9.381	3.76127	24.154
Core	Vehicle	L20	-9.3545	4.48657	24.0835
Core	Vehicle	L20	-9.3505	2.8943	23.3165
Core	Vehicle	L20	-9.31592	5.20379	22.538
Core	Vehicle	L20	-9.2608	-1.0918	25.023
Core	Vehicle	L20	-9.23733	0.821333	25.326
Core	Vehicle	L20	-9.2295	5.45557	22.1985
Core	Vehicle	L20	-9.1935	1.6743	23.7255
Core	Vehicle	L20	-9.1735	2.85075	22.321
Core	Vehicle	L20	-9.1405	-0.7447	24.1165
Core	Vehicle	L20	-9.08842	4.33642	24.8545
Core	Vehicle	L20	-9.036	4.27627	25.0925
Core	Vehicle	L20	-8.98333	-0.622667	22.1205
Core	Vehicle	L20	-8.9785	4.9143	24.8235
Core	Vehicle	L20	-8.92542	4.25842	24.752
Core	Vehicle	L20	-8.90992	-1.16021	25.72
Core	Vehicle	L20	-8.8955	4.92757	21.1675
Core	Vehicle	L20	-8.894	5.42927	24.4975
Core	Vehicle	L20	-8.89092	2.35779	23.961
Core	Vehicle	L20	-8.8521	-3.0321	26.1005
Core	Vehicle	L20	-8.83	2.32827	24.3295
Core	Vehicle	L20	-8.82536	0.352818	24.373
Core	Vehicle	L20	-8.80822	-1.41711	24.5635
Core	Vehicle	L20	-8.79392	4.90679	22.6865
Core	Vehicle	L20	-8.74422	-1.19911	24.598
Core	Vehicle	L20	-8.7325	2.59385	26.373
Core	Vehicle	L20	-8.7125	-0.369429	20.8825
Core	Vehicle	L20	-8.69733	-1.80267	23.496
Core	Vehicle	L20	-8.6955	3.15557	24.4415
Core	Vehicle	L20	-8.592	4.25627	24.6215
Core	Vehicle	L20	-8.5298	12.2072	18.3735
Core	Vehicle	L20	-8.501	-4.049	25.7375
Core	Vehicle	L20	-8.4898	-2.5468	25.7505
Core	Vehicle	L20	-8.4605	-0.1217	24.0265
Core	Vehicle	L20	-8.3288	-0.1878	24.571
Core	Vehicle	L20	-8.31192	2.16479	24.0575
Core	Vehicle	L20	-8.301	2.00927	23.993
Core	Vehicle	L20	-8.2875	-0.3267	24.0985
Core	Vehicle	L20	-8.2468	-2.0898	25.522
Core	Vehicle	L20	-8.2298	-1.1618	25.058
Core	Vehicle	L20	-8.16319	2.75894	25.8965
Core	Vehicle	L20	-8.1465	4.69675	26.6475
Core	Vehicle	L20	-8.1245	-1.7067	24.364
Core	Vehicle	L20	-8.1237	-0.22	23.321
Core	Vehicle	L20	-8.115	2.19727	24.5325
Core	Vehicle	L20	-8.07135	-0.521118	25.333
Core	Vehicle	L20	-7.9997	2.37	24.098
Core	Vehicle	L20	-7.99292	5.46479	22.4075
Core	Vehicle	L20	-7.98436	-2.94118	24.6065
Core	Vehicle	L20	-7.9388	-10.2488	29.6015
Core	Vehicle	L20	-7.906	0.613273	27.2935
Core	Vehicle	L20	-7.89392	0.586792	24.8465
Core	Vehicle	L20	-7.88233	4.37233	24.613
Core	Vehicle	L20	-7.87222	1.10089	24.205
Core	Vehicle	L20	-7.791	3.24627	26.0495
Core	Vehicle	L20	-7.78942	4.53242	24.594
Core	Vehicle	L20	-7.7745	-2.56025	27.5695
Core	Vehicle	L20	-7.7715	4.45957	22.662
Core	Vehicle	L20	-7.67892	0.537792	24.871
Core	Vehicle	L20	-7.6788	-3.8478	26.401
Core	Vehicle	L20	-7.6735	1.64157	22.009
Core	Vehicle	L20	-7.5745	-2.62343	22.8705
Core	Vehicle	L20	-7.569	1.37027	19.8965
Core	Vehicle	L20	-7.56692	4.03779	23.121
Core	Vehicle	L20	-7.5537	-1.558	22.803
Core	Vehicle	L20	-7.545	3.00127	21.8575
Core	Vehicle	L20	-7.52933	-3.83367	24.8155
Core	Vehicle	L20	-7.512	-0.93	24.178
Core	Vehicle	L20	-7.51119	3.37894	23.431
Core	Vehicle	L20	-7.4715	3.49057	23.436
Core	Vehicle	L20	-7.46536	-0.0081818	23.8855
Core	Vehicle	L20	-7.3991	-4.2501	26.317
Core	Vehicle	L20	-7.39535	0.266882	25.05
Core	Vehicle	L20	-7.3905	2.85657	23.95
Core	Vehicle	L20	-7.3615	1.63357	22.027
Core	Vehicle	L20	-7.3038	-6.0038	27.479
Core	Vehicle	L20	-7.298	-1.808	24.617
Core	Vehicle	L20	-7.29619	3.56594	22.545
Core	Vehicle	L20	-7.27836	1.33282	25.7615
Core	Vehicle	L20	-7.27433	-2.10267	24.339
Core	Vehicle	L20	-7.265	-3.118	25.272
Core	Vehicle	L20	-7.23622	-3.90511	24.605
Core	Vehicle	L20	-7.22322	3.79289	24.1845
Core	Vehicle	L20	-7.20935	1.78988	25.7525
Core	Vehicle	L20	-7.2078	-3.4318	26.193
Core	Vehicle	L20	-7.1908	-3.5678	26.261
Core	Vehicle	L20	-7.1878	9.4352	19.7595
Core	Vehicle	L20	-7.187	-0.688	24.057
Core	Vehicle	L20	-7.173	1.92127	24.384
Core	Vehicle	L20	-7.1668	-0.9378	24.946
Core	Vehicle	L20	-7.1645	1.71357	21.4145
Core	Vehicle	L20	-7.15242	2.28442	24.4235
Core	Vehicle	L20	-7.1188	-8.4488	28.7015
Core	Vehicle	L20	-7.11642	2.44642	24.396
Core	Vehicle	L20	-7.1128	-4.1098	26.532
Core	Vehicle	L20	-7.1118	-1.5228	25.2385
Core	Vehicle	L20	-7.0668	-1.7878	25.371
Core	Vehicle	L20	-7.0351	-3.5161	25.95
Core	Vehicle	L20	-7.03222	-3.80111	23.969
Core	Vehicle	L20	-7.02833	-2.93267	24.0785
Core	Vehicle	L20	-6.98333	-0.899667	22.7525
Core	Vehicle	L20	-6.9761	-0.5251	24.4545
Core	Vehicle	L20	-6.96442	0.520417	24.3635
Core	Vehicle	L20	-6.9601	-2.4711	25.4275
Core	Vehicle	L20	-6.9498	-8.7198	28.837
Core	Vehicle	L20	-6.8771	-2.3031	25.3435
Core	Vehicle	L20	-6.85919	3.89494	23.991
Core	Vehicle	L20	-6.8581	-5.9291	27.1565
Core	Vehicle	L20	-6.84542	2.69742	24.323
Core	Vehicle	L20	-6.79542	1.19942	22.3935
Core	Vehicle	L20	-6.7597	-2.434	21.1995
Core	Vehicle	L20	-6.74592	2.51479	23.8825
Core	Vehicle	L20	-6.74522	3.24589	23.4635
Core	Vehicle	L20	-6.6908	-2.2738	25.614
Core	Vehicle	L20	-6.68481	3.48169	24.076
Core	Vehicle	L20	-6.67842	-0.917583	23.004
Core	Vehicle	L20	-6.66922	2.71289	23.847
Core	Vehicle	L20	-6.661	-1.61269	26.1735
Core	Vehicle	L20	-6.6538	-6.6838	27.819
Core	Vehicle	L20	-6.637	3.55527	23.4445
Core	Vehicle	L20	-6.5988	-1.7738	25.364
Core	Vehicle	L20	-6.57935	-2.62512	22.7935
Core	Vehicle	L20	-6.56222	-2.61311	25.6105
Core	Vehicle	L20	-6.549	-1.915	24.6705
Core	Vehicle	L20	-6.5218	-2.3248	25.6395
Core	Vehicle	L20	-6.5215	2.02957	21.1485
Core	Vehicle	L20	-6.52133	-3.24967	23.7085
Core	Vehicle	L20	-6.502	2.019	22.7035
Core	Vehicle	L20	-6.49092	6.95379	21.663
Core	Vehicle	L20	-6.477	-0.487	23.9565
Core	Vehicle	L20	-6.4611	-2.7821	25.583
Core	Vehicle	L20	-6.458	-1.637	24.5315
Core	Vehicle	L20	-6.44242	2.84242	23.6515
Core	Vehicle	L20	-6.4038	-0.6718	24.813
Core	Vehicle	L20	-6.36733	-0.686667	21.395
Core	Vehicle	L20	-6.3557	-0.567	24.767
Core	Vehicle	L20	-6.33388	-3.18582	25.9155
Core	Vehicle	L20	-6.31533	-0.919667	21.1205
Core	Vehicle	L20	-6.3071	-0.5531	24.4685
Core	Vehicle	L20	-6.297	0.656273	25.9405
Core	Vehicle	L20	-6.29633	-4.90967	23.5965
Core	Vehicle	L20	-6.29333	-3.14367	22.81
Core	Vehicle	L20	-6.288	-0.978	24.202
Core	Vehicle	L20	-6.27192	3.84279	23.2185
Core	Vehicle	L20	-6.26436	-2.21318	25.4835
Core	Vehicle	L20	-6.2621	-0.0391	24.2115
Core	Vehicle	L20	-6.2557	3.458	21.465
Core	Vehicle	L20	-6.24822	-4.45711	25.0905
Core	Vehicle	L20	-6.24019	1.14294	23.381
Core	Vehicle	L20	-6.22142	-0.0235833	22.0985
Core	Vehicle	L20	-6.21542	3.66342	21.9875
Core	Vehicle	L20	-6.19433	1.65733	24.1965
Core	Vehicle	L20	-6.144	-0.395	24.3625
Core	Vehicle	L20	-6.13933	-1.52567	21.8275
Core	Vehicle	L20	-6.1341	-2.5951	25.4895
Core	Vehicle	L20	-6.129	-2.37869	24.347
Core	Vehicle	L20	-6.1211	-1.8621	25.5155
Core	Vehicle	L20	-6.0921	0.2129	24.478
Core	Vehicle	L20	-6.09122	-3.65011	25.3945
Core	Vehicle	L20	-6.06181	-0.421312	23.8715
Core	Vehicle	L20	-6.0618	-0.3578	24.656
Core	Vehicle	L20	-6.02788	-4.36082	26.503
Core	Vehicle	L20	-5.99833	-0.850667	24.6325
Core	Vehicle	L20	-5.98081	-0.802312	23.8775
Core	Vehicle	L20	-5.97788	-2.60982	25.6275
Core	Vehicle	L20	-5.95922	-2.86811	23.6255
Core	Vehicle	L20	-5.95642	0.620417	22.0265
Core	Vehicle	L20	-5.956	-1.846	24.636
Core	Vehicle	L20	-5.953	-4.227	25.8265
Core	Vehicle	L20	-5.9488	-3.0828	26.0185
Core	Vehicle	L20	-5.94692	2.97879	23.6505
Core	Vehicle	L20	-5.9431	-1.9441	25.164
Core	Vehicle	L20	-5.92481	1.68669	25.809
Core	Vehicle	L20	-5.92335	0.859882	24.8855
Core	Vehicle	L20	-5.91388	-3.35682	26.001
Core	Vehicle	L20	-5.9131	-2.3341	25.359
Core	Vehicle	L20	-5.89242	-2.31858	21.8895
Core	Vehicle	L20	-5.88042	1.07642	23.0135
Core	Vehicle	L20	-5.86333	-1.01567	25.206
Core	Vehicle	L20	-5.8368	-0.5578	24.756
Core	Vehicle	L20	-5.82721	-3.10244	26.149
Core	Vehicle	L20	-5.8261	-3.7171	26.0505
Core	Vehicle	L20	-5.818	2.02627	24.7905
Core	Vehicle	L20	-5.7891	-0.8061	24.595
Core	Vehicle	L20	-5.787	-4.211	25.8185
Core	Vehicle	L20	-5.7868	-7.5168	28.2355
Core	Vehicle	L20	-5.78292	0.658792	24.8105
Core	Vehicle	L20	-5.7611	-4.5921	26.488
Core	Vehicle	L20	-5.7447	-1.386	21.418
Core	Vehicle	L20	-5.744	2.47427	24.6205
Core	Vehicle	L20	-5.72781	-5.49731	22.1315
Core	Vehicle	L20	-5.72083	-1.13733	24.6615
Core	Vehicle	L20	-5.7031	-1.1211	24.7525
Core	Vehicle	L20	-5.6948	-3.5248	26.2395
Core	Vehicle	L20	-5.68933	-3.73567	25.487
Core	Vehicle	L20	-5.68033	-1.98867	25.389
Core	Vehicle	L20	-5.666	-4.3	25.863
Core	Vehicle	L20	-5.65835	-0.377118	23.483
Core	Vehicle	L20	-5.656	-5.16	26.293
Core	Vehicle	L20	-5.63081	-0.977313	24.3505
Core	Vehicle	L20	-5.60936	-1.65818	24.2655
Core	Vehicle	L20	-5.59335	-2.59612	25.3725
Core	Vehicle	L20	-5.5915	-2.54525	27.166
Core	Vehicle	L20	-5.5781	-3.7691	26.0765
Core	Vehicle	L20	-5.559	-1.685	24.5555
Core	Vehicle	L20	-5.5321	0.3699	24.007
Core	Vehicle	L20	-5.508	-0.264688	25.469
Core	Vehicle	L20	-5.48988	-0.558824	24.602
Core	Vehicle	L20	-5.48681	-0.191312	23.937
Core	Vehicle	L20	-5.4705	-0.5127	25.8565
Core	Vehicle	L20	-5.4518	-1.9998	25.477
Core	Vehicle	L20	-5.44981	2.01469	22.3485
Core	Vehicle	L20	-5.447	-3.268	25.7025
Core	Vehicle	L20	-5.4241	-0.8481	24.616
Core	Vehicle	L20	-5.42281	-0.156312	23.4725
Core	Vehicle	L20	-5.4101	-0.5541	24.469
Core	Vehicle	L20	-5.40742	0.239417	22.9325
Core	Vehicle	L20	-5.404	-2.216	25.1765
Core	Vehicle	L20	-5.403	2.11727	26.678
Core	Vehicle	L20	-5.402	2.31627	27.2415
Core	Vehicle	L20	-5.401	0.716273	27.6815
Core	Vehicle	L20	-5.39633	-6.11767	24.917
Core	Vehicle	L20	-5.391	-1.032	24.229
Core	Vehicle	L20	-5.36981	-0.201313	21.9765
Core	Vehicle	L20	-5.3688	-0.6768	24.8155
Core	Vehicle	L20	-5.36688	-2.08382	25.3645
Core	Vehicle	L20	-5.36336	-1.78718	25.3685
Core	Vehicle	L20	-5.3618	-4.1618	26.558
Core	Vehicle	L20	-5.3617	-0.516	25.205
Core	Vehicle	L20	-5.35981	0.527687	25.76
Core	Vehicle	L20	-5.3577	-0.822	24.2715
Core	Vehicle	L20	-5.347	-1.175	24.3005
Core	Vehicle	L20	-5.344	-1.54673	24.54
Core	Vehicle	L20	-5.33942	-1.45358	23.8955
Core	Vehicle	L20	-5.3021	-4.7731	26.5785
Core	Vehicle	L20	-5.29883	-1.44233	24.2325
Core	Vehicle	L20	-5.28181	-1.22331	23.535
Core	Vehicle	L20	-5.2791	-2.1601	25.272
Core	Vehicle	L20	-5.27683	-0.777333	24.0235
Core	Vehicle	L20	-5.263	-0.398	24.2675
Core	Vehicle	L20	-5.251	-1.749	24.943
Core	Vehicle	L20	-5.24981	0.196687	24.6775
Core	Vehicle	L20	-5.2417	1.312	22.259
Core	Vehicle	L20	-5.2411	0.8909	23.7465
Core	Vehicle	L20	-5.23981	-3.38931	23.4765
Core	Vehicle	L20	-5.23281	1.12769	24.7075
Core	Vehicle	L20	-5.2287	-0.77	21.5565
Core	Vehicle	L20	-5.2168	-0.2018	24.578
Core	Vehicle	L20	-5.20081	0.0916875	24.075
Core	Vehicle	L20	-5.1981	-0.2941	24.339
Core	Vehicle	L20	-5.19581	-0.124313	23.4845
Core	Vehicle	L20	-5.19081	-0.421312	24.409
Core	Vehicle	L20	-5.1788	-2.4638	25.709
Core	Vehicle	L20	-5.1778	-3.0878	26.021
Core	Vehicle	L20	-5.17	-5.034	26.23
Core	Vehicle	L20	-5.1651	-0.2351	24.3095
Core	Vehicle	L20	-5.1561	0.4849	23.9495
Core	Vehicle	L20	-5.155	-1.889	24.6575
Core	Vehicle	L20	-5.13581	1.79969	23.977
Core	Vehicle	L20	-5.1358	-5.0058	26.98
Core	Vehicle	L20	-5.1295	-0.3327	25.175
Core	Vehicle	L20	-5.1241	0.0519	24.166
Core	Vehicle	L20	-5.12242	0.710417	22.807
Core	Vehicle	L20	-5.1188	-2.2868	25.6205
Core	Vehicle	L20	-5.11619	2.48794	24.54
Core	Vehicle	L20	-5.11388	-3.05682	25.851
Core	Vehicle	L20	-5.1108	-1.4108	25.1825
Core	Vehicle	L20	-5.10581	0.110687	22.808
Core	Vehicle	L20	-5.1041	-0.9351	24.6595
Core	Vehicle	L20	-5.1017	-0.196	24.681
Core	Vehicle	L20	-5.0865	-1.0077	24.456
Core	Vehicle	L20	-5.06619	0.195937	23.913
Core	Vehicle	L20	-5.0648	6.4882	21.233
Core	Vehicle	L20	-5.03933	-1.41767	23.1705
Core	Vehicle	L20	-5.03681	0.525687	23.258
Core	Vehicle	L20	-5.0271	-2.4481	25.416
Core	Vehicle	L20	-5.0121	-2.8331	25.6085
Core	Vehicle	L20	-5.005	-0.452	24.2945
Core	Vehicle	L20	-4.9988	-2.3848	25.6695
Core	Vehicle	L20	-4.99781	1.38469	23.4125
Core	Vehicle	L20	-4.98533	-5.21067	24.923
Core	Vehicle	L20	-4.979	-0.410687	25.778
Core	Vehicle	L20	-4.9635	0.3433	24.8235
Core	Vehicle	L20	-4.957	-0.636	24.483
Core	Vehicle	L20	-4.95433	-5.58367	24.4475
Core	Vehicle	L20	-4.945	0.116	24.107
Core	Vehicle	L20	-4.94281	-0.822313	22.8975
Core	Vehicle	L20	-4.937	-2.92469	24.527
Core	Vehicle	L20	-4.93542	1.74442	23.556
Core	Vehicle	L20	-4.9265	-3.3537	23.1745
Core	Vehicle	L20	-4.92192	0.746792	24.7665
Core	Vehicle	L20	-4.9211	0.1969	24.486
Core	Vehicle	L20	-4.91788	-0.862823	24.754
Core	Vehicle	L20	-4.9115	1.99075	23.9845
Core	Vehicle	L20	-4.88888	-4.71182	26.6785
Core	Vehicle	L20	-4.88881	-1.62831	24.729
Core	Vehicle	L20	-4.885	-1.75469	24.569
Core	Vehicle	L20	-4.8821	1.1579	23.613
Core	Vehicle	L20	-4.8818	-6.2718	27.613
Core	Vehicle	L20	-4.8808	-5.0008	26.9775
Core	Vehicle	L20	-4.8781	-3.3291	25.8565
Core	Vehicle	L20	-4.87642	0.144417	24.6145
Core	Vehicle	L20	-4.862	-2.55669	24.6795
Core	Vehicle	L20	-4.8601	0.7729	23.8055
Core	Vehicle	L20	-4.85903	-3.56932	25.6975
Core	Vehicle	L20	-4.8341	-1.2851	24.8345
Core	Vehicle	L20	-4.826	-0.118	24.1275
Core	Vehicle	L20	-4.8198	-6.8898	27.922
Core	Vehicle	L20	-4.81581	-1.00031	24.0225
Core	Vehicle	L20	-4.8051	-5.4111	27.29
Core	Vehicle	L20	-4.78592	2.13079	24.0745
Core	Vehicle	L20	-4.7797	1.702	22.3355
Core	Vehicle	L20	-4.771	-0.806688	26.3355
Core	Vehicle	L20	-4.77	-1.32769	25.5135
Core	Vehicle	L20	-4.7645	-0.25325	22.365
Core	Vehicle	L20	-4.7588	-3.0888	26.0215
Core	Vehicle	L20	-4.7457	-3.817	24.246
Core	Vehicle	L20	-4.73703	-3.77332	25.7995
Core	Vehicle	L20	-4.72121	-4.73644	26.966
Core	Vehicle	L20	-4.71492	3.41979	23.43
Core	Vehicle	L20	-4.7085	-1.7397	22.035
Core	Vehicle	L20	-4.695	-0.265	23.8455
Core	Vehicle	L20	-4.679	-0.465687	26.5405
Core	Vehicle	L20	-4.6745	0.3353	24.877
Core	Vehicle	L20	-4.66992	0.909792	24.685
Core	Vehicle	L20	-4.6661	-1.1171	24.7505
Core	Vehicle	L20	-4.6641	1.3429	23.913
Core	Vehicle	L20	-4.66003	-2.38733	25.1065
Core	Vehicle	L20	-4.6397	1.114	24.399
Core	Vehicle	L20	-4.63716	-1.82426	21.6
Core	Vehicle	L20	-4.626	2.861	22.2825
Core	Vehicle	L20	-4.6231	1.2119	23.9785
Core	Vehicle	L20	-4.6115	0.2693	24.958
Core	Vehicle	L20	-4.608	-1.452	24.439
Core	Vehicle	L20	-4.605	-0.674267	20.453
Core	Vehicle	L20	-4.601	1.07973	24.089
Core	Vehicle	L20	-4.59321	-3.57844	26.387
Core	Vehicle	L20	-4.57083	-1.22133	23.921
Core	Vehicle	L20	-4.5561	-4.8171	26.6005
Core	Vehicle	L20	-4.5328	-3.1828	26.0685
Core	Vehicle	L20	-4.5197	-0.006	23.332
Core	Vehicle	L20	-4.515	-7.349	27.3875
Core	Vehicle	L20	-4.5131	-1.9241	25.154
Core	Vehicle	L20	-4.5105	-2.1957	22.771
Core	Vehicle	L20	-4.5091	2.4829	22.9505
Core	Vehicle	L20	-4.4991	-1.4401	24.912
Core	Vehicle	L20	-4.4801	-4.3461	26.7575
Core	Vehicle	L20	-4.4777	1.214	24.373
Core	Vehicle	L20	-4.4578	-0.2678	24.611
Core	Vehicle	L20	-4.4571	0.7699	23.807
Core	Vehicle	L20	-4.4541	-1.6731	25.421
Core	Vehicle	L20	-4.4441	-5.3701	27.2695
Core	Vehicle	L20	-4.4398	-3.9498	26.452
Core	Vehicle	L20	-4.4358	0.5282	24.213
Core	Vehicle	L20	-4.4298	-0.8758	24.915
Core	Vehicle	L20	-4.4297	-1.104	24.086
Core	Vehicle	L20	-4.4091	-1.8401	25.112
Core	Vehicle	L20	-4.4041	-1.5651	24.9745
Core	Vehicle	L20	-4.3911	-2.9921	25.688
Core	Vehicle	L20	-4.3821	0.5679	23.908
Core	Vehicle	L20	-4.3801	-4.0261	26.5975
Core	Vehicle	L20	-4.3778	-0.9908	24.9725
Core	Vehicle	L20	-4.3748	-2.3148	25.6345
Core	Vehicle	L20	-4.35146	-2.27477	25.986
Core	Vehicle	L20	-4.34816	-1.59826	19.1675
Core	Vehicle	L20	-4.3451	-2.1961	25.29
Core	Vehicle	L20	-4.3441	3.5039	22.8325
Core	Vehicle	L20	-4.342	0.0347333	20.891
Core	Vehicle	L20	-4.33836	-1.40018	25.684
Core	Vehicle	L20	-4.331	-0.823	24.1245
Core	Vehicle	L20	-4.32991	-3.38009	24.033
Core	Vehicle	L20	-4.31688	-0.115823	24.3805
Core	Vehicle	L20	-4.3161	-4.6821	26.9255
Core	Vehicle	L20	-4.31046	-1.65477	25.1445
Core	Vehicle	L20	-4.30246	0.154231	24.8595
Core	Vehicle	L20	-4.29715	-5.45385	24.6675
Core	Vehicle	L20	-4.28688	-2.95982	25.8025
Core	Vehicle	L20	-4.2815	0.7583	24.73
Core	Vehicle	L20	-4.2791	2.0419	23.171
Core	Vehicle	L20	-4.26946	-3.20677	24.146
Core	Vehicle	L20	-4.2665	-2.0337	22.6065
Core	Vehicle	L20	-4.26103	-4.42533	26.1255
Core	Vehicle	L20	-4.257	-1.186	24.6615
Core	Vehicle	L20	-4.256	0.478733	24.0065
Core	Vehicle	L20	-4.2321	0.9609	24.104
Core	Vehicle	L20	-4.219	-0.345687	25.653
Core	Vehicle	L20	-4.2161	-5.3521	27.2605
Core	Vehicle	L20	-4.20683	-2.82633	23.023
Core	Vehicle	L20	-4.1978	1.0722	23.941
Core	Vehicle	L20	-4.19192	2.76479	23.7575
Core	Vehicle	L20	-4.1801	2.1099	23.5295
Core	Vehicle	L20	-4.172	-1.55227	24.031
Core	Vehicle	L20	-4.15324	-3.45565	22.5115
Core	Vehicle	L20	-4.14046	-1.15077	25.585
Core	Vehicle	L20	-4.133	-2.877	25.1515
Core	Vehicle	L20	-4.12592	0.583792	24.848
Core	Vehicle	L20	-4.11488	-2.35782	25.5015
Core	Vehicle	L20	-4.1121	0.1069	24.1385
Core	Vehicle	L20	-4.1041	-3.2651	25.8245
Core	Vehicle	L20	-4.1037	0.15	23.137
Core	Vehicle	L20	-4.1015	-3.9927	22.5485
Core	Vehicle	L20	-4.1011	-1.0721	24.728
Core	Vehicle	L20	-4.0741	3.7419	22.7135
Core	Vehicle	L20	-4.0708	5.5812	21.6865
Core	Vehicle	L20	-4.07	0.641733	20.9185
Core	Vehicle	L20	-4.069	-0.266267	24.6675
Core	Vehicle	L20	-4.0615	-1.78525	22.9075
Core	Vehicle	L20	-4.0541	-3.7151	26.0495
Core	Vehicle	L20	-4.0541	-1.4251	24.9045
Core	Vehicle	L20	-4.0521	0.2449	24.462
Core	Vehicle	L20	-4.0501	-1.4211	24.9025
Core	Vehicle	L20	-4.0291	-2.0401	25.6045
Core	Vehicle	L20	-4.029	-3.17469	21.383
Core	Vehicle	L20	-4.0281	-0.8891	24.6365
Core	Vehicle	L20	-4.0245	1.18875	23.155
Core	Vehicle	L20	-4.022	-3.166	25.296
Core	Vehicle	L20	-4.0155	-2.6297	22.8645
Core	Vehicle	L20	-4.0001	6.1769	21.1035
Core	Vehicle	L20	-3.99891	-2.59109	25.144
Core	Vehicle	L20	-3.9871	-0.1011	24.635
Core	Vehicle	L20	-3.9831	-0.0271	24.598
Core	Vehicle	L20	-3.98183	-4.43033	22.642
Core	Vehicle	L20	-3.9701	-1.1711	24.7775
Core	Vehicle	L20	-3.962	-0.712267	23.9245
Core	Vehicle	L20	-3.96146	-0.585769	25.905
Core	Vehicle	L20	-3.9578	1.7032	23.6255
Core	Vehicle	L20	-3.955	-1.34227	26.036
Core	Vehicle	L20	-3.9531	-1.4841	24.934
Core	Vehicle	L20	-3.9461	-3.5171	25.9505
Core	Vehicle	L20	-3.945	-0.115267	24.29
Core	Vehicle	L20	-3.9371	-0.4281	24.7985
Core	Vehicle	L20	-3.9225	-1.70625	23.7985
Core	Vehicle	L20	-3.9221	-2.7731	25.5785
Core	Vehicle	L20	-3.9171	-5.2281	26.806
Core	Vehicle	L20	-3.9101	1.3019	23.9335
Core	Vehicle	L20	-3.9041	-3.4601	26.3145
Core	Vehicle	L20	-3.88146	-1.10677	24.212
Core	Vehicle	L20	-3.869	0.247733	21.6325
Core	Vehicle	L20	-3.8661	-5.1521	27.1605
Core	Vehicle	L20	-3.85388	-3.38682	26.016
Core	Vehicle	L20	-3.853	-0.777	24.457
Core	Vehicle	L20	-3.84991	-4.84909	24.571
Core	Vehicle	L20	-3.8248	-2.5748	25.7645
Core	Vehicle	L20	-3.8238	3.3782	22.788
Core	Vehicle	L20	-3.8175	-1.9267	23.9825
Core	Vehicle	L20	-3.8	-1.12269	25.4295
Core	Vehicle	L20	-3.79946	0.579231	24.674
Core	Vehicle	L20	-3.799	-6.263	26.8445
Core	Vehicle	L20	-3.79224	0.865353	25.6755
Core	Vehicle	L20	-3.7801	-1.8811	25.1325
Core	Vehicle	L20	-3.7771	-1.1181	24.751
Core	Vehicle	L20	-3.764	-3.65627	22.7575
Core	Vehicle	L20	-3.7635	-1.3497	23.31
Core	Vehicle	L20	-3.7621	-1.0231	24.7035
Core	Vehicle	L20	-3.737	-2.161	24.7935
Core	Vehicle	L20	-3.735	0.257	23.94
Core	Vehicle	L20	-3.731	0.103733	26.428
Core	Vehicle	L20	-3.7285	-0.4767	25.537
Core	Vehicle	L20	-3.7121	1.7889	23.69
Core	Vehicle	L20	-3.70892	2.72479	23.7775
Core	Vehicle	L20	-3.708	-0.770267	20.83
Core	Vehicle	L20	-3.7051	-6.8461	27.615
Core	Vehicle	L20	-3.7011	-1.3801	25.2745
Core	Vehicle	L20	-3.6971	-1.3581	24.871
Core	Vehicle	L20	-3.697	-1.61969	25.3715
Core	Vehicle	L20	-3.68288	-1.70582	25.1755
Core	Vehicle	L20	-3.67683	-3.11033	22.5895
Core	Vehicle	L20	-3.6685	1.0873	24.535
Core	Vehicle	L20	-3.6491	1.7189	23.725
Core	Vehicle	L20	-3.64483	-2.94233	22.4995
Core	Vehicle	L20	-3.63583	-4.75433	22.413
Core	Vehicle	L20	-3.63446	-1.32377	23.8295
Core	Vehicle	L20	-3.634	0.0477333	23.8925
Core	Vehicle	L20	-3.62588	-2.47882	25.562
Core	Vehicle	L20	-3.62246	-0.821769	25.586
Core	Vehicle	L20	-3.6111	-1.8221	25.103
Core	Vehicle	L20	-3.60583	-5.16433	21.403
Core	Vehicle	L20	-3.60288	-3.36582	26.0055
Core	Vehicle	L20	-3.57588	-0.687824	24.6665
Core	Vehicle	L20	-3.57446	-4.40077	26.3885
Core	Vehicle	L20	-3.57088	-4.54382	26.5945
Core	Vehicle	L20	-3.566	-0.794267	22.705
Core	Vehicle	L20	-3.55303	-1.29632	24.561
Core	Vehicle	L20	-3.54746	-3.40277	26.157
Core	Vehicle	L20	-3.5321	-1.9231	25.1535
Core	Vehicle	L20	-3.529	-2.48827	26.563
Core	Vehicle	L20	-3.51836	-1.31018	25.3735
Core	Vehicle	L20	-3.516	-0.77	24.4535
Core	Vehicle	L20	-3.50803	-3.86232	25.844
Core	Vehicle	L20	-3.50446	-0.0877692	26.239
Core	Vehicle	L20	-3.504	-1.60327	25.498
Core	Vehicle	L20	-3.49524	-2.06165	21.529
Core	Vehicle	L20	-3.48503	-2.25433	25.04
Core	Vehicle	L20	-3.484	-0.971	24.554
Core	Vehicle	L20	-3.482	-1.40327	24.344
Core	Vehicle	L20	-3.4651	-2.9461	25.665
Core	Vehicle	L20	-3.46221	-1.02144	25.1085
Core	Vehicle	L20	-3.4565	-1.14025	26.775
Core	Vehicle	L20	-3.45446	-2.05977	24.034
Core	Vehicle	L20	-3.44792	1.62179	24.329
Core	Vehicle	L20	-3.441	-3.515	25.4705
Core	Vehicle	L20	-3.4371	-1.3181	24.851
Core	Vehicle	L20	-3.43503	-2.41833	25.122
Core	Vehicle	L20	-3.42846	-0.720769	24.686
Core	Vehicle	L20	-3.42846	-3.08077	24.633
Core	Vehicle	L20	-3.41	-0.028	23.727
Core	Vehicle	L20	-3.403	0.444	23.491
Core	Vehicle	L20	-3.39646	-0.496769	24.2265
Core	Vehicle	L20	-3.395	-5.05627	25.153
Core	Vehicle	L20	-3.3911	1.2609	23.954
Core	Vehicle	L20	-3.386	-1.359	24.748
Core	Vehicle	L20	-3.38202	-2.88632	25.356
Core	Vehicle	L20	-3.3658	-0.4328	24.6935
Core	Vehicle	L20	-3.357	-8.061	27.7435
Core	Vehicle	L20	-3.35392	6.87079	21.7045
Core	Vehicle	L20	-3.3431	-1.2841	24.834
Core	Vehicle	L20	-3.2961	-2.3371	25.3605
Core	Vehicle	L20	-3.28102	-3.36532	25.5955
Core	Vehicle	L20	-3.2701	-0.6711	24.5275
Core	Vehicle	L20	-3.2651	-3.6011	26.385
Core	Vehicle	L20	-3.26191	-0.823091	24.297
Core	Vehicle	L20	-3.25203	-2.74632	25.286
Core	Vehicle	L20	-3.22492	-0.445208	25.3625
Core	Vehicle	L20	-3.21221	-2.17744	25.6865
Core	Vehicle	L20	-3.208	0.0207333	20.8185
Core	Vehicle	L20	-3.195	-0.690267	24.041
Core	Vehicle	L20	-3.17891	-1.70809	24.6015
Core	Vehicle	L20	-3.1788	-1.3288	25.1415
Core	Vehicle	L20	-3.175	0.257	23.94
Core	Vehicle	L20	-3.17003	-1.30932	24.5675
Core	Vehicle	L20	-3.14402	-2.45832	25.142
Core	Vehicle	L20	-3.13188	-3.94482	26.295
Core	Vehicle	L20	-3.115	-5.989	26.7075
Core	Vehicle	L20	-3.11	-0.272	24.2045
Core	Vehicle	L20	-3.1071	-3.1031	26.136
Core	Vehicle	L20	-3.09346	-2.26277	25.8415
Core	Vehicle	L20	-3.08	-1.06727	24.7015
Core	Vehicle	L20	-3.07803	-2.76232	25.294
Core	Vehicle	L20	-3.0745	0.14175	23.718
Core	Vehicle	L20	-3.06991	-1.81809	23.876
Core	Vehicle	L20	-3.048	0.373	23.5265
Core	Vehicle	L20	-3.04391	-1.88709	24.245
Core	Vehicle	L20	-3.02603	-2.31632	25.071
Core	Vehicle	L20	-3.02003	-1.89832	24.862
Core	Vehicle	L20	-3.0181	-2.2491	25.3165
Core	Vehicle	L20	-2.9598	-2.2898	25.622
Core	Vehicle	L20	-2.95703	-1.60232	24.714
Core	Vehicle	L20	-2.95692	1.51079	24.3845
Core	Vehicle	L20	-2.94103	-2.33032	25.078
Core	Vehicle	L20	-2.93646	-1.76377	26.5675
Core	Vehicle	L20	-2.93624	-3.18865	20.7515
Core	Vehicle	L20	-2.93	-0.148	24.1425
Core	Vehicle	L20	-2.92991	-1.10109	23.9575
Core	Vehicle	L20	-2.92491	-1.90109	24.676
Core	Vehicle	L20	-2.9241	-1.0601	25.1145
Core	Vehicle	L20	-2.91924	-0.0826471	20.673
Core	Vehicle	L20	-2.91192	0.317792	24.981
Core	Vehicle	L20	-2.8968	-6.8268	27.8905
Core	Vehicle	L20	-2.88821	-1.69344	25.4445
Core	Vehicle	L20	-2.887	0.479	23.829
Core	Vehicle	L20	-2.87524	-0.0586471	26.3725
Core	Vehicle	L20	-2.84502	-1.78832	24.807
Core	Vehicle	L20	-2.84416	-0.731263	21.2965
Core	Vehicle	L20	-2.84303	-2.16233	24.994
Core	Vehicle	L20	-2.83616	-3.60826	23.44
Core	Vehicle	L20	-2.8161	-2.8121	25.9905
Core	Vehicle	L20	-2.81502	-3.59932	25.7125
Core	Vehicle	L20	-2.80621	-3.61144	26.4035
Core	Vehicle	L20	-2.8001	1.8329	23.668
Core	Vehicle	L20	-2.8	-0.654	24.04
Core	Vehicle	L20	-2.7941	2.5369	23.316
Core	Vehicle	L20	-2.78188	-3.05482	25.85
Core	Vehicle	L20	-2.77291	-1.06009	23.15
Core	Vehicle	L20	-2.759	0.92	23.6085
Core	Vehicle	L20	-2.73503	0.011675	23.907
Core	Vehicle	L20	-2.6971	-1.2881	24.836
Core	Vehicle	L20	-2.6851	-1.0061	24.695
Core	Vehicle	L20	-2.68191	-0.629091	24.256
Core	Vehicle	L20	-2.678	-3.582	25.504
Core	Vehicle	L20	-2.6611	-1.9271	25.548
Core	Vehicle	L20	-2.65624	-2.09865	21.7135
Core	Vehicle	L20	-2.64102	-1.80532	24.8155
Core	Vehicle	L20	-2.63	-0.947	24.542
Core	Vehicle	L20	-2.6075	-0.81125	24.031
Core	Vehicle	L20	-2.58321	-4.63844	26.917
Core	Vehicle	L20	-2.58191	0.381909	23.36
Core	Vehicle	L20	-2.5771	4.8979	22.1355
Core	Vehicle	L20	-2.57391	-0.385091	23.6605
Core	Vehicle	L20	-2.5681	-2.4291	25.4065
Core	Vehicle	L20	-2.5571	-1.6631	25.416
Core	Vehicle	L20	-2.55703	-1.91732	24.8715
Core	Vehicle	L20	-2.55602	-1.89032	24.858
Core	Vehicle	L20	-2.55521	2.26356	23.466
Core	Vehicle	L20	-2.55324	0.836353	20.8125
Core	Vehicle	L20	-2.54421	-5.01944	27.1075
Core	Vehicle	L20	-2.5411	-4.6221	26.503
Core	Vehicle	L20	-2.54092	1.73979	24.27
Core	Vehicle	L20	-2.53803	-1.91133	24.8685
Core	Vehicle	L20	-2.527	3.169	22.1285
Core	Vehicle	L20	-2.51891	-3.91209	23.579
Core	Vehicle	L20	-2.50091	-2.87209	23.8895
Core	Vehicle	L20	-2.49888	-3.65182	26.1485
Core	Vehicle	L20	-2.49791	-3.48009	24.285
Core	Vehicle	L20	-2.49221	-3.50744	26.3515
Core	Vehicle	L20	-2.49021	-2.11544	25.6555
Core	Vehicle	L20	-2.48724	-4.10965	21.3195
Core	Vehicle	L20	-2.47203	-1.72132	24.7735
Core	Vehicle	L20	-2.46791	0.0579091	24.237
Core	Vehicle	L20	-2.46592	4.67979	22.8
Core	Vehicle	L20	-2.46303	-2.67732	25.2515
Core	Vehicle	L20	-2.45524	-3.48765	20.512
Core	Vehicle	L20	-2.45491	-1.93409	23.8825
Core	Vehicle	L20	-2.4511	-4.0971	26.633
Core	Vehicle	L20	-2.44203	-1.05232	24.439
Core	Vehicle	L20	-2.42803	-3.24232	25.534
Core	Vehicle	L20	-2.4238	-0.7638	24.859
Core	Vehicle	L20	-2.41903	-1.40533	24.6155
Core	Vehicle	L20	-2.40103	-1.52133	24.6735
Core	Vehicle	L20	-2.39092	-1.94121	26.1105
Core	Vehicle	L20	-2.37691	-0.677091	23.776
Core	Vehicle	L20	-2.37602	-1.49432	24.66
Core	Vehicle	L20	-2.37602	-2.36032	25.093
Core	Vehicle	L20	-2.37524	-0.999647	19.463
Core	Vehicle	L20	-2.35203	-1.42632	24.626
Core	Vehicle	L20	-2.348	-0.481	24.4055
Core	Vehicle	L20	-2.34003	-1.77932	24.8025
Core	Vehicle	L20	-2.33588	-2.81882	25.732
Core	Vehicle	L20	-2.32102	-2.39532	25.1105
Core	Vehicle	L20	-2.30491	-1.93209	25.728
Core	Vehicle	L20	-2.29992	4.82179	22.729
Core	Vehicle	L20	-2.29291	-0.999091	24.4335
Core	Vehicle	L20	-2.2901	0.1849	24.492
Core	Vehicle	L20	-2.26088	-0.723823	24.6845
Core	Vehicle	L20	-2.24403	-1.20532	24.5155
Core	Vehicle	L20	-2.242	-1.243	24.69
Core	Vehicle	L20	-2.24188	-3.02482	25.835
Core	Vehicle	L20	-2.24091	-1.68609	23.848
Core	Vehicle	L20	-2.238	1.718	23.2095
Core	Vehicle	L20	-2.23624	-0.429647	26.054
Core	Vehicle	L20	-2.23203	-2.17632	25.001
Core	Vehicle	L20	-2.21321	3.03056	23.0825
Core	Vehicle	L20	-2.19721	-2.12244	25.659
Core	Vehicle	L20	-2.19121	-4.18644	26.691
Core	Vehicle	L20	-2.18988	-2.06282	25.354
Core	Vehicle	L20	-2.18903	-1.80333	24.8145
Core	Vehicle	L20	-2.186	0.643	23.747
Core	Vehicle	L20	-2.1751	-6.4561	27.42
Core	Vehicle	L20	-2.17303	-2.40732	25.1165
Core	Vehicle	L20	-2.16633	0.117625	24.5735
Core	Vehicle	L20	-2.163	-0.387	23.9065
Core	Vehicle	L20	-2.14091	-1.77109	25.3445
Core	Vehicle	L20	-2.1328	-0.7728	24.8635
Core	Vehicle	L20	-2.12721	-1.40244	25.299
Core	Vehicle	L20	-2.123	-0.605	24.371
Core	Vehicle	L20	-2.1201	1.2489	23.96
Core	Vehicle	L20	-2.10803	-0.697325	24.2615
Core	Vehicle	L20	-2.108	-1.629	24.883
Core	Vehicle	L20	-2.1041	3.6749	22.747
Core	Vehicle	L20	-2.10388	-2.65682	25.651
Core	Vehicle	L20	-2.09091	-1.45909	24.95
Core	Vehicle	L20	-2.08602	-1.90032	24.863
Core	Vehicle	L20	-2.0801	-3.2961	26.2325
Core	Vehicle	L20	-2.07588	-3.06882	25.857
Core	Vehicle	L20	-2.07091	-1.75609	26.079
Core	Vehicle	L20	-2.06221	-3.38744	26.2915
Core	Vehicle	L20	-2.06103	-1.72532	24.7755
Core	Vehicle	L20	-2.05	-0.017	24.077
Core	Vehicle	L20	-2.02788	-0.930824	24.788
Core	Vehicle	L20	-2.0151	0.5539	24.3075
Core	Vehicle	L20	-1.99588	-3.29882	25.972
Core	Vehicle	L20	-1.984	-1.035	24.586
Core	Vehicle	L20	-1.97691	-2.87609	24.066
Core	Vehicle	L20	-1.976	0.065	24.036
Core	Vehicle	L20	-1.97491	-1.35009	24.5085
Core	Vehicle	L20	-1.9651	-4.0261	26.205
Core	Vehicle	L20	-1.95624	-2.81865	21.2235
Core	Vehicle	L20	-1.9531	-0.6091	24.889
Core	Vehicle	L20	-1.93503	-0.806325	24.316
Core	Vehicle	L20	-1.93	-0.532	24.3345
Core	Vehicle	L20	-1.92488	-1.68782	25.1665
Core	Vehicle	L20	-1.92388	-2.76682	25.706
Core	Vehicle	L20	-1.91888	-2.49182	25.5685
Core	Vehicle	L20	-1.9131	-1.5841	24.984
Core	Vehicle	L20	-1.90324	-3.84565	25.417
Core	Vehicle	L20	-1.896	2.498	22.8195
Core	Vehicle	L20	-1.886	-0.652	24.491
Core	Vehicle	L20	-1.8638	-1.3038	25.129
Core	Vehicle	L20	-1.859	-1.815	25.0725
Core	Vehicle	L20	-1.82221	0.929559	24.133
Core	Vehicle	L20	-1.80724	-2.94965	21.232
Core	Vehicle	L20	-1.79903	-1.84332	24.8345
Core	Vehicle	L20	-1.7941	-0.2951	24.3395
Core	Vehicle	L20	-1.79303	-0.962325	24.394
Core	Vehicle	L20	-1.772	-0.43	24.2835
Core	Vehicle	L20	-1.76988	-3.87282	26.259
Core	Vehicle	L20	-1.75221	0.582559	24.3065
Core	Vehicle	L20	-1.75024	-1.88265	26.422
Core	Vehicle	L20	-1.73621	0.448559	24.3735
Core	Vehicle	L20	-1.72703	-0.419325	24.1225
Core	Vehicle	L20	-1.72602	-1.73033	24.778
Core	Vehicle	L20	-1.72121	-3.60644	26.401
Core	Vehicle	L20	-1.71702	-0.824325	24.325
Core	Vehicle	L20	-1.688	-9.059	28.598
Core	Vehicle	L20	-1.668	0.675	23.731
Core	Vehicle	L20	-1.653	-3.707	25.5665
Core	Vehicle	L20	-1.65203	0.434675	23.6955
Core	Vehicle	L20	-1.64824	-1.88065	25.53
Core	Vehicle	L20	-1.64203	-1.69633	24.761
Core	Vehicle	L20	-1.62263	-2.18	26.6025
Core	Vehicle	L20	-1.62188	-3.67482	26.16
Core	Vehicle	L20	-1.62124	-2.39365	26.1195
Core	Vehicle	L20	-1.6061	-1.4171	24.9005
Core	Vehicle	L20	-1.59088	-3.04382	25.8445
Core	Vehicle	L20	-1.58788	-2.28082	25.463
Core	Vehicle	L20	-1.58388	-1.60682	25.126
Core	Vehicle	L20	-1.57688	-2.58982	25.6175
Core	Vehicle	L20	-1.5681	-0.7291	24.5565
Core	Vehicle	L20	-1.565	-4.529	25.9775
Core	Vehicle	L20	-1.55902	-0.450325	24.138
Core	Vehicle	L20	-1.55803	-0.004325	23.915
Core	Vehicle	L20	-1.557	-2.411	24.9185
Core	Vehicle	L20	-1.55163	-0.639	25.773
Core	Vehicle	L20	-1.54824	-2.52065	25.694
Core	Vehicle	L20	-1.54603	-1.38032	24.603
Core	Vehicle	L20	-1.529	0.194	24.068
Core	Vehicle	L20	-1.4971	-4.0531	26.611
Core	Vehicle	L20	-1.48724	0.0233529	24.9835
Core	Vehicle	L20	-1.47602	-2.13032	24.978
Core	Vehicle	L20	-1.47224	-3.02465	26.6995
Core	Vehicle	L20	-1.45603	-1.43033	24.628
Core	Vehicle	L20	-1.45363	-0.981	24.969
Core	Vehicle	L20	-1.45303	-1.37732	24.6015
Core	Vehicle	L20	-1.4521	-2.7481	25.9585
Core	Vehicle	L20	-1.45202	1.08768	23.369
Core	Vehicle	L20	-1.448	-2.512	24.969
Core	Vehicle	L20	-1.4391	1.1429	24.013
Core	Vehicle	L20	-1.43903	-0.388325	24.107
Core	Vehicle	L20	-1.4331	0.9219	24.1235
Core	Vehicle	L20	-1.42503	-0.530325	24.178
Core	Vehicle	L20	-1.41488	-3.84782	26.2465
Core	Vehicle	L20	-1.40602	-0.200325	24.013
Core	Vehicle	L20	-1.39603	-0.026325	23.926
Core	Vehicle	L20	-1.39102	-2.60532	25.2155
Core	Vehicle	L20	-1.379	-0.41	24.2735
Core	Vehicle	L20	-1.36188	-2.13482	25.39
Core	Vehicle	L20	-1.35903	-3.50333	25.6645
Core	Vehicle	L20	-1.333	-0.724	24.4305
Core	Vehicle	L20	-1.32521	-1.49044	25.343
Core	Vehicle	L20	-1.31788	-0.600823	24.623
Core	Vehicle	L20	-1.31703	-0.583325	24.2045
Core	Vehicle	L20	-1.30703	-1.59132	24.7085
Core	Vehicle	L20	-1.29703	-0.742325	24.284
Core	Vehicle	L20	-1.29588	-1.61882	25.132
Core	Vehicle	L20	-1.2821	-2.6231	25.5035
Core	Vehicle	L20	-1.27903	0.367675	23.729
Core	Vehicle	L20	-1.27688	-1.77982	25.2125
Core	Vehicle	L20	-1.26792	0.861792	24.709
Core	Vehicle	L20	-1.265	-1.406	24.7715
Core	Vehicle	L20	-1.2521	-2.2731	25.3285
Core	Vehicle	L20	-1.2388	2.0112	23.4715
Core	Vehicle	L20	-1.23803	0.204675	23.8105
Core	Vehicle	L20	-1.22963	-0.687	25.2175
Core	Vehicle	L20	-1.22392	1.25579	24.512
Core	Vehicle	L20	-1.20903	-0.803325	24.3145
Core	Vehicle	L20	-1.17688	-2.81982	25.7325
Core	Vehicle	L20	-1.16388	-2.12682	25.386
Core	Vehicle	L20	-1.16302	-2.99733	25.4115
Core	Vehicle	L20	-1.15803	-1.59232	24.709
Core	Vehicle	L20	-1.1171	-4.1781	26.281
Core	Vehicle	L20	-1.09888	-1.27182	24.9585
Core	Vehicle	L20	-1.0961	1.4269	23.871
Core	Vehicle	L20	-1.086	1.06	23.183
Core	Vehicle	L20	-1.085	-2.486	25.3115
Core	Vehicle	L20	-1.084	0.505	23.816
Core	Vehicle	L20	-1.08103	-0.735325	24.2805
Core	Vehicle	L20	-1.0778	-2.9978	25.976
Core	Vehicle	L20	-1.07588	-1.38882	25.017
Core	Vehicle	L20	-1.06163	-0.269	25.8845
Core	Vehicle	L20	-1.05803	-0.103325	23.9645
Core	Vehicle	L20	-1.05303	-1.95732	24.8915
Core	Vehicle	L20	-1.02202	-0.846325	24.336
Core	Vehicle	L20	-1.019	-2.026	25.178
Core	Vehicle	L20	-1.00903	-1.30332	24.5645
Core	Vehicle	L20	-0.994632	-0.652	25.2465
Core	Vehicle	L20	-0.9908	0.8792	24.0375
Core	Vehicle	L20	-0.986206	-2.06144	25.6285
Core	Vehicle	L20	-0.969632	-2.187	24.086
Core	Vehicle	L20	-0.962632	0.07	24.5805
Core	Vehicle	L20	-0.9611	-2.6571	25.913
Core	Vehicle	L20	-0.9501	3.0829	23.043
Core	Vehicle	L20	-0.946632	-1.734	24.48
Core	Vehicle	L20	-0.9288	0.8812	24.0365
Core	Vehicle	L20	-0.924632	-1.052	24.144
Core	Vehicle	L20	-0.922206	-5.17744	27.1865
Core	Vehicle	L20	-0.900917	-0.361208	25.3205
Core	Vehicle	L20	-0.881206	0.243559	24.476
Core	Vehicle	L20	-0.8811	-0.6971	24.933
Core	Vehicle	L20	-0.880025	-0.664325	24.245
Core	Vehicle	L20	-0.861025	-1.05533	24.4405
Core	Vehicle	L20	-0.847917	0.501792	24.889
Core	Vehicle	L20	-0.846	0.163	23.987
Core	Vehicle	L20	-0.841	1.03	23.5535
Core	Vehicle	L20	-0.832	-2.783	25.46
Core	Vehicle	L20	-0.829632	-0.907	25.532
Core	Vehicle	L20	-0.826	0.678	23.7295
Core	Vehicle	L20	-0.823917	-3.25421	26.767
Core	Vehicle	L20	-0.820632	0.032	26.087
Core	Vehicle	L20	-0.820206	-0.725441	24.9605
Core	Vehicle	L20	-0.820206	-3.42544	26.3105
Core	Vehicle	L20	-0.818	1.673	23.232
Core	Vehicle	L20	-0.805632	-0.053	25.674
Core	Vehicle	L20	-0.802	0.587	23.775
Core	Vehicle	L20	-0.788206	-0.793441	24.9945
Core	Vehicle	L20	-0.781025	-1.98532	24.9055
Core	Vehicle	L20	-0.778882	-1.74182	25.1935
Core	Vehicle	L20	-0.771882	-1.29482	24.97
Core	Vehicle	L20	-0.754206	0.370559	24.4125
Core	Vehicle	L20	-0.750206	-2.43544	25.8155
Core	Vehicle	L20	-0.748206	0.566559	24.3145
Core	Vehicle	L20	-0.744882	-2.15782	25.4015
Core	Vehicle	L20	-0.728632	-0.286	25.335
Core	Vehicle	L20	-0.722632	-0.9	21.6145
Core	Vehicle	L20	-0.679882	-3.16282	25.904
Core	Vehicle	L20	-0.672025	0.083675	23.871
Core	Vehicle	L20	-0.671025	-1.45532	24.6405
Core	Vehicle	L20	-0.670882	-2.00382	25.3245
Core	Vehicle	L20	-0.658206	-2.17344	25.6845
Core	Vehicle	L20	-0.656	-0.407	24.272
Core	Vehicle	L20	-0.6181	0.2459	24.4615
Core	Vehicle	L20	-0.618	3.216	22.4605
Core	Vehicle	L20	-0.6038	-1.8438	25.399
Core	Vehicle	L20	-0.603	0.106	24.0155
Core	Vehicle	L20	-0.571333	-0.017375	24.641
Core	Vehicle	L20	-0.530882	-0.363824	24.5045
Core	Vehicle	L20	-0.527025	-1.37132	24.5985
Core	Vehicle	L20	-0.519632	-0.867	23.7895
Core	Vehicle	L20	-0.5141	-3.7751	26.0795
Core	Vehicle	L20	-0.513206	-2.72844	25.962
Core	Vehicle	L20	-0.503	1.081	23.528
Core	Vehicle	L20	-0.490882	-1.34382	24.9945
Core	Vehicle	L20	-0.473632	0.009	25.0335
Core	Vehicle	L20	-0.473	-8.014	28.0755
Core	Vehicle	L20	-0.449632	-1.217	24.84
Core	Vehicle	L20	-0.432206	1.60256	23.7965
Core	Vehicle	L20	-0.429632	-0.487	24.408
Core	Vehicle	L20	-0.422206	3.52156	22.837
Core	Vehicle	L20	-0.4171	-3.5781	25.981
Core	Vehicle	L20	-0.414025	0.739675	23.543
Core	Vehicle	L20	-0.4131	-7.0541	27.719
Core	Vehicle	L20	-0.410882	-2.42382	25.5345
Core	Vehicle	L20	-0.407206	-2.45244	25.824
Core	Vehicle	L20	-0.38	0.019	24.059
Core	Vehicle	L20	-0.358206	1.60656	23.7945
Core	Vehicle	L20	-0.3458	0.5642	24.195
Core	Vehicle	L20	-0.337882	-2.84082	25.743
Core	Vehicle	L20	-0.331632	-0.969	24.795
Core	Vehicle	L20	-0.331025	-1.52533	24.6755
Core	Vehicle	L20	-0.326206	0.958559	24.1185
Core	Vehicle	L20	-0.316632	0.076	21.9695
Core	Vehicle	L20	-0.3141	-4.4551	26.4195
Core	Vehicle	L20	-0.3121	-2.1281	25.6485
Core	Vehicle	L20	-0.307	-0.282	24.306
Core	Vehicle	L20	-0.305632	-0.203	25.7615
Core	Vehicle	L20	-0.296917	-1.14721	25.7135
Core	Vehicle	L20	-0.282025	-0.976325	24.401
Core	Vehicle	L20	-0.271882	-1.92482	25.285
Core	Vehicle	L20	-0.267333	3.39562	22.9345
Core	Vehicle	L20	-0.262632	-0.74	24.3385
Core	Vehicle	L20	-0.257206	-0.362441	24.779
Core	Vehicle	L20	-0.250632	-1.038	25.5175
Core	Vehicle	L20	-0.242206	-0.587441	24.8915
Core	Vehicle	L20	-0.241882	-1.83482	25.24
Core	Vehicle	L20	-0.234333	-2.73038	25.9975
Core	Vehicle	L20	-0.232206	0.702559	24.2465
Core	Vehicle	L20	-0.229206	-0.954441	25.075
Core	Vehicle	L20	-0.219025	-0.393325	24.1095
Core	Vehicle	L20	-0.217917	3.39179	23.444
Core	Vehicle	L20	-0.210025	0.830675	23.4975
Core	Vehicle	L20	-0.206882	-2.15982	25.4025
Core	Vehicle	L20	-0.205025	-0.079325	23.9525
Core	Vehicle	L20	-0.195025	-1.51932	24.6725
Core	Vehicle	L20	-0.178025	0.701675	23.562
Core	Vehicle	L20	-0.176025	-1.50032	24.663
Core	Vehicle	L20	-0.173	-2.744	25.4405
Core	Vehicle	L20	-0.162632	0.44	25.009
Core	Vehicle	L20	-0.160025	0.720675	23.5525
Core	Vehicle	L20	-0.156206	-1.71144	25.4535
Core	Vehicle	L20	-0.150632	-0.478	25.351
Core	Vehicle	L20	-0.146206	0.908559	24.1435
Core	Vehicle	L20	-0.1461	-1.3321	25.2505
Core	Vehicle	L20	-0.135632	-0.133	23.532
Core	Vehicle	L20	-0.105632	-0.323	23.3245
Core	Vehicle	L20	-0.1	-0.961	24.549
Core	Vehicle	L20	-0.0941	-5.5251	26.9545
Core	Vehicle	L20	-0.0606316	-0.488	25.6105
Core	Vehicle	L20	-0.050025	-0.784325	24.305
Core	Vehicle	L20	-0.00720588	0.917559	24.139
Core	Vehicle	L20	-0.00220588	0.722559	24.2365
Core	Vehicle	L20	0.000975	-1.94333	24.8845
Core	Vehicle	L20	0.0100833	-4.20021	27.24
Core	Vehicle	L20	0.0217941	0.726559	24.2345
Core	Vehicle	L20	0.054975	-0.649325	24.2375
Core	Vehicle	L20	0.060975	-1.90332	24.8645
Core	Vehicle	L20	0.0687941	-0.246441	24.721
Core	Vehicle	L20	0.072975	-0.061325	23.9435
Core	Vehicle	L20	0.081	-3.783	25.6045
Core	Vehicle	L20	0.117083	-3.13321	26.7065
Core	Vehicle	L20	0.131794	0.106559	24.5445
Core	Vehicle	L20	0.151	1.863	23.137
Core	Vehicle	L20	0.162	-1.769	24.953
Core	Vehicle	L20	0.187975	-0.776325	24.301
Core	Vehicle	L20	0.191	-1.35	24.7435
Core	Vehicle	L20	0.221975	0.607675	23.609
Core	Vehicle	L20	0.2242	2.3342	23.31
Core	Vehicle	L20	0.231975	3.03468	22.3955
Core	Vehicle	L20	0.235667	-3.03038	26.1475
Core	Vehicle	L20	0.245	-0.626	24.3815
Core	Vehicle	L20	0.2509	-0.9251	25.047
Core	Vehicle	L20	0.254794	0.759559	24.218
Core	Vehicle	L20	0.259794	-1.98544	25.5905
Core	Vehicle	L20	0.269368	-0.458	24.709
Core	Vehicle	L20	0.282794	-2.80244	25.999
Core	Vehicle	L20	0.282975	-0.021325	23.9235
Core	Vehicle	L20	0.292	-0.859	24.498
Core	Vehicle	L20	0.297975	-1.13632	24.481
Core	Vehicle	L20	0.3159	-3.2151	25.7995
Core	Vehicle	L20	0.317667	-3.34838	26.3065
Core	Vehicle	L20	0.319	-0.522	24.3295
Core	Vehicle	L20	0.336975	0.742675	23.5415
Core	Vehicle	L20	0.348794	-1.50644	25.351
Core	Vehicle	L20	0.356794	3.27756	22.959
Core	Vehicle	L20	0.358975	-0.305325	24.0655
Core	Vehicle	L20	0.360667	-8.15538	28.71
Core	Vehicle	L20	0.363794	3.94656	22.6245
Core	Vehicle	L20	0.365083	-1.44521	25.8625
Core	Vehicle	L20	0.373667	-0.792375	25.0285
Core	Vehicle	L20	0.386667	1.11062	24.077
Core	Vehicle	L20	0.387975	-1.87632	24.851
Core	Vehicle	L20	0.402975	0.058675	23.8835
Core	Vehicle	L20	0.411794	-0.603441	24.8995
Core	Vehicle	L20	0.4229	9.2769	19.946
Core	Vehicle	L20	0.450368	-0.927	24.6015
Core	Vehicle	L20	0.467794	-0.437441	24.8165
Core	Vehicle	L20	0.488368	-0.629	25.1745
Core	Vehicle	L20	0.491975	0.627675	23.599
Core	Vehicle	L20	0.498	-1.663	24.9
Core	Vehicle	L20	0.499083	0.838792	24.7205
Core	Vehicle	L20	0.508794	1.66356	23.766
Core	Vehicle	L20	0.515975	0.021675	23.902
Core	Vehicle	L20	0.525794	0.130559	24.5325
Core	Vehicle	L20	0.556975	-0.947325	24.3865
Core	Vehicle	L20	0.574	5.664	21.2365
Core	Vehicle	L20	0.585083	-0.315208	25.2975
Core	Vehicle	L20	0.592794	0.717559	24.239
Core	Vehicle	L20	0.595	-3.346	25.7415
Core	Vehicle	L20	0.609975	0.305675	23.76
Core	Vehicle	L20	0.610083	2.52979	23.875
Core	Vehicle	L20	0.619794	-0.245441	24.7205
Core	Vehicle	L20	0.619975	-0.414325	24.12
Core	Vehicle	L20	0.623975	0.699675	23.563
Core	Vehicle	L20	0.6519	-4.5041	26.8365
Core	Vehicle	L20	0.660975	-0.483325	24.1545
Core	Vehicle	L20	0.663083	-0.377208	25.3285
Core	Vehicle	L20	0.663975	0.609675	23.608
Core	Vehicle	L20	0.6689	0.6179	23.883
Core	Vehicle	L20	0.668975	-0.075325	23.9505
Core	Vehicle	L20	0.684794	-1.07044	25.133
Core	Vehicle	L20	0.685975	0.551675	23.637
Core	Vehicle	L20	0.694794	1.93956	23.628
Core	Vehicle	L20	0.7209	-1.7101	25.047
Core	Vehicle	L20	0.7292	1.7592	23.5975
Core	Vehicle	L20	0.730975	0.726675	23.5495
Core	Vehicle	L20	0.731667	-0.204375	24.7345
Core	Vehicle	L20	0.7399	-1.0161	25.0925
Core	Vehicle	L20	0.749652	0.637913	23.4735
Core	Vehicle	L20	0.754667	0.318625	24.473
Core	Vehicle	L20	0.7829	-3.5381	25.961
Core	Vehicle	L20	0.818083	1.97779	24.151
Core	Vehicle	L20	0.841083	2.52079	23.8795
Core	Vehicle	L20	0.853794	-2.76144	25.9785
Core	Vehicle	L20	0.858975	0.504675	23.6605
Core	Vehicle	L20	0.864368	-0.903	23.1865
Core	Vehicle	L20	0.865667	-3.66038	26.4625
Core	Vehicle	L20	0.866975	-0.307325	24.0665
Core	Vehicle	L20	0.871975	0.127675	23.849
Core	Vehicle	L20	0.88	-2.051	25.094
Core	Vehicle	L20	0.902667	-1.25338	25.259
Core	Vehicle	L20	0.9259	-2.1501	25.6595
Core	Vehicle	L20	0.9402	-0.6798	24.817
Core	Vehicle	L20	0.942667	-2.61338	25.939
Core	Vehicle	L20	0.968794	1.24356	23.976
Core	Vehicle	L20	0.973794	-0.491441	24.8435
Core	Vehicle	L20	0.9789	-3.1471	26.158
Core	Vehicle	L20	0.985652	-1.18609	23.9635
Core	Vehicle	L20	1.00067	-3.59538	26.43
Core	Vehicle	L20	1.00237	0.145	28.0215
Core	Vehicle	L20	1.01179	-0.423441	24.8095
Core	Vehicle	L20	1.0239	0.6929	23.8455
Core	Vehicle	L20	1.03497	-0.049325	23.9375
Core	Vehicle	L20	1.04867	-0.517375	24.891
Core	Vehicle	L20	1.06079	-1.57444	25.385
Core	Vehicle	L20	1.06797	1.52368	23.151
Core	Vehicle	L20	1.07179	1.14656	24.0245
Core	Vehicle	L20	1.07679	-4.43844	26.817
Core	Vehicle	L20	1.09267	-0.783375	25.024
Core	Vehicle	L20	1.098	-2.213	25.175
Core	Vehicle	L20	1.1139	-4.6871	26.5355
Core	Vehicle	L20	1.13579	3.19056	23.0025
Core	Vehicle	L20	1.1729	-1.2731	25.221
Core	Vehicle	L20	1.18097	0.396675	23.7145
Core	Vehicle	L20	1.21267	-1.94338	25.604
Core	Vehicle	L20	1.22597	0.291675	23.767
Core	Vehicle	L20	1.23267	-3.79338	26.529
Core	Vehicle	L20	1.24598	0.731675	23.547
Core	Vehicle	L20	1.25779	-0.347441	24.7715
Core	Vehicle	L20	1.264	-2.297	25.217
Core	Vehicle	L20	1.268	-5.256	26.341
Core	Vehicle	L20	1.29279	0.257559	24.469
Core	Vehicle	L20	1.29867	-0.317375	24.791
Core	Vehicle	L20	1.30137	1.034	23.315
Core	Vehicle	L20	1.30779	1.21256	23.9915
Core	Vehicle	L20	1.30967	-0.746375	25.0055
Core	Vehicle	L20	1.32097	0.376675	23.7245
Core	Vehicle	L20	1.34067	6.98162	21.1415
Core	Vehicle	L20	1.37197	1.02768	23.399
Core	Vehicle	L20	1.37408	1.02379	24.628
Core	Vehicle	L20	1.38967	0.463625	24.4005
Core	Vehicle	L20	1.3909	-4.3951	26.782
Core	Vehicle	L20	1.41737	0.37	25.01
Core	Vehicle	L20	1.4189	-3.8921	26.138
Core	Vehicle	L20	1.46298	1.64868	23.0885
Core	Vehicle	L20	1.46608	0.415792	24.932
Core	Vehicle	L20	1.47167	0.465625	24.3995
Core	Vehicle	L20	1.5082	-1.3318	25.143
Core	Vehicle	L20	1.51537	0.018	24.3325
Core	Vehicle	L20	1.523	-0.468	24.3025
Core	Vehicle	L20	1.52979	-0.115441	24.6555
Core	Vehicle	L20	1.559	1.718	23.2095
Core	Vehicle	L20	1.571	0.82	23.6585
Core	Vehicle	L20	1.5802	-7.6198	28.287
Core	Vehicle	L20	1.58567	-3.09038	26.1775
Core	Vehicle	L20	1.596	-0.905	24.521
Core	Vehicle	L20	1.63298	1.71868	23.0535
Core	Vehicle	L20	1.647	0.646	23.7455
Core	Vehicle	L20	1.64898	1.38468	23.2205
Core	Vehicle	L20	1.6599	0.3939	24.3875
Core	Vehicle	L20	1.66779	0.0625588	24.5665
Core	Vehicle	L20	1.68167	-6.72438	27.9945
Core	Vehicle	L20	1.68697	1.12268	23.3515
Core	Vehicle	L20	1.72279	-0.0524412	24.624
Core	Vehicle	L20	1.72867	-2.79738	26.031
Core	Vehicle	L20	1.77179	1.49656	23.8495
Core	Vehicle	L20	1.78097	1.62668	23.0995
Core	Vehicle	L20	1.79779	0.442559	24.3765
Core	Vehicle	L20	1.823	-0.758	24.4475
Core	Vehicle	L20	1.82679	1.52156	23.837
Core	Vehicle	L20	1.83097	1.54668	23.1395
Core	Vehicle	L20	1.84379	1.98856	23.6035
Core	Vehicle	L20	1.85167	0.315625	24.4745
Core	Vehicle	L20	1.85467	0.078625	24.593
Core	Vehicle	L20	1.85898	2.11468	22.8555
Core	Vehicle	L20	1.86037	-0.457	25.4835
Core	Vehicle	L20	1.86067	0.154625	24.555
Core	Vehicle	L20	1.91579	1.98056	23.6075
Core	Vehicle	L20	1.9239	1.4179	23.8755
Core	Vehicle	L20	1.9322	-0.5878	24.771
Core	Vehicle	L20	1.94208	-3.02821	26.654
Core	Vehicle	L20	1.96167	-2.59438	25.9295
Core	Vehicle	L20	1.97279	0.477559	24.359
Core	Vehicle	L20	1.99567	-1.12038	25.1925
Core	Vehicle	L20	2.02379	2.04856	23.5735
Core	Vehicle	L20	2.02597	0.771675	23.527
Core	Vehicle	L20	2.06797	1.10368	23.361
Core	Vehicle	L20	2.10267	0.796625	24.234
Core	Vehicle	L20	2.10367	-1.50238	25.3835
Core	Vehicle	L20	2.1639	0.3679	24.4005
Core	Vehicle	L20	2.18067	2.13462	23.565
Core	Vehicle	L20	2.18567	-0.020375	24.6425
Core	Vehicle	L20	2.19297	0.428675	23.6985
Core	Vehicle	L20	2.22967	-1.36638	25.3155
Core	Vehicle	L20	2.27779	-2.43744	25.8165
Core	Vehicle	L20	2.28767	1.16162	24.0515
Core	Vehicle	L20	2.29397	3.02167	22.402
Core	Vehicle	L20	2.36479	-1.25044	25.223
Core	Vehicle	L20	2.38879	2.91356	23.141
Core	Vehicle	L20	2.41467	0.668625	24.298
Core	Vehicle	L20	2.43079	1.58556	23.805
Core	Vehicle	L20	2.53737	-0.57	26.9675
Core	Vehicle	L20	2.5539	2.7579	23.2055
Core	Vehicle	L20	2.55398	2.80968	22.508
Core	Vehicle	L20	2.56379	1.62856	23.7835
Core	Vehicle	L20	2.61267	6.35462	21.455
Core	Vehicle	L20	2.61597	1.76168	23.032
Core	Vehicle	L20	2.65379	-0.851441	25.0235
Core	Vehicle	L20	2.66979	-0.00544118	24.6005
Core	Vehicle	L20	2.68767	4.70162	22.2815
Core	Vehicle	L20	2.69779	0.842559	24.1765
Core	Vehicle	L20	2.7012	3.8312	22.5615
Core	Vehicle	L20	2.7049	3.6889	22.74
Core	Vehicle	L20	2.71208	0.881792	24.699
Core	Vehicle	L20	2.79198	1.40768	23.209
Core	Vehicle	L20	2.87379	0.628559	24.2835
Core	Vehicle	L20	2.90779	2.32256	23.4365
Core	Vehicle	L20	2.97179	0.766559	24.2145
Core	Vehicle	L20	3.00297	3.69568	22.065
Core	Vehicle	L20	3.0312	-5.1388	27.0465
Core	Vehicle	L20	3.11767	2.48162	23.3915
Core	Vehicle	L20	3.20579	1.57056	23.8125
Core	Vehicle	L20	3.20867	-0.377375	24.821
Core	Vehicle	L20	3.24167	7.16862	21.048
Core	Vehicle	L20	3.25879	2.84356	23.176
Core	Vehicle	L20	3.29967	0.293625	24.4855
Core	Vehicle	L20	3.30197	3.18767	22.319
Core	Vehicle	L20	3.3089	-1.1071	25.138
Core	Vehicle	L20	3.4042	-4.5058	26.73
Core	Vehicle	L20	3.4092	-4.7108	26.8325
Core	Vehicle	L20	3.49167	3.13562	23.0645
Core	Vehicle	L20	3.5689	1.2729	23.948
Core	Vehicle	L20	3.58967	-0.546375	24.9055
Core	Vehicle	L20	3.7219	1.6059	23.7815
Core	Vehicle	L20	3.7219	1.6059	23.7815
Core	Vehicle	L20	3.73779	1.26256	23.9665
Core	Vehicle	L20	3.84367	0.907625	24.1785
Core	Vehicle	L20	4.06379	0.578559	24.3085
Core	Vehicle	L20	4.24867	0.452625	24.406
Core	Vehicle	L20	4.25867	-0.877375	25.071
Core	Vehicle	L20	4.30308	3.39279	23.4435
Core	Vehicle	L20	4.5352	1.6552	23.6495
Core	Vehicle	L20	4.72679	0.621559	24.287
Core	Vehicle	L20	5.059	0.915	23.2555
Core	Vehicle	L20	5.08608	-0.874208	25.577
Core	Vehicle	L20	6.6049	7.6389	20.765
Core	Vehicle	L20	9.15608	1.81579	24.232
Core	Vehicle	L20	10.0321	2.75179	23.764
Core	Vehicle	L20	12.5899	3.2361	26.2025
Core	Vehicle	L20	14.0239	5.2779	21.9455
Core	Vehicle	L20	15.4331	6.52279	21.8785
Core	Vehicle	L20	16.4272	5.6628	27.3085
Core	Vehicle	L20	16.6889	1.4271	25.298
Core	Vehicle	L20	18.8572	1.8428	25.3985
Shell	Vehicle	L12	-2.73882	2.15785	25.878
Shell	Vehicle	L12	-2.67727	1.99177	22.9585
Shell	Vehicle	L12	-2.66451	3.461	22.7545
Shell	Vehicle	L12	-2.61054	0.301958	25.297
Shell	Vehicle	L12	-2.59551	2.162	23.404
Shell	Vehicle	L12	-2.59527	1.36977	23.2695
Shell	Vehicle	L12	-2.54954	2.70704	23.7925
Shell	Vehicle	L12	-2.47354	2.79104	23.7505
Shell	Vehicle	L12	-2.35754	1.36504	24.4635
Shell	Vehicle	L12	-2.25382	2.51715	23.5405
Shell	Vehicle	L12	-2.08382	0.667152	24.4655
Shell	Vehicle	L12	-2.08254	1.22004	24.536
Shell	Vehicle	L12	-2.07782	2.16115	23.7185
Shell	Vehicle	L12	-2.04928	0.826225	24.3675
Shell	Vehicle	L12	-2.04454	2.18204	24.055
Shell	Vehicle	L12	-2.02154	2.18904	24.0515
Shell	Vehicle	L12	-1.97954	0.697042	24.7975
Shell	Vehicle	L12	-1.91751	1.474	23.748
Shell	Vehicle	L12	-1.84882	1.64215	23.978
Shell	Vehicle	L12	-1.80954	1.88704	24.2025
Shell	Vehicle	L12	-1.79051	0.327	24.3215
Shell	Vehicle	L12	-1.69528	1.61977	23.1445
Shell	Vehicle	L12	-1.66723	0.804923	23.633
Shell	Vehicle	L12	-1.55182	0.994848	25.2965
Shell	Vehicle	L12	-1.53282	0.103848	24.851
Shell	Vehicle	L12	-1.52982	0.0631515	24.7675
Shell	Vehicle	L12	-1.48028	1.71477	23.097
Shell	Vehicle	L12	-1.47523	0.202923	23.934
Shell	Vehicle	L12	-1.46027	0.545225	24.227
Shell	Vehicle	L12	-1.45826	0.245444	24.1295
Shell	Vehicle	L12	-1.42468	0.223893	24.1375
Shell	Vehicle	L12	-1.39427	0.978775	23.465
Shell	Vehicle	L12	-1.38023	0.267923	23.9015
Shell	Vehicle	L12	-1.36454	2.75204	23.77
Shell	Vehicle	L12	-1.35526	0.778444	24.396
Shell	Vehicle	L12	-1.35082	1.19415	24.202
Shell	Vehicle	L12	-1.33754	0.125042	25.0835
Shell	Vehicle	L12	-1.32782	1.06115	24.2685
Shell	Vehicle	L12	-1.24828	0.332775	23.788
Shell	Vehicle	L12	-1.23665	0.332176	24.717
Shell	Vehicle	L12	-1.22868	0.669893	24.3605
Shell	Vehicle	L12	-1.19427	0.368775	23.77
Shell	Vehicle	L12	-1.18882	1.13215	24.233
Shell	Vehicle	L12	-1.14154	1.48904	24.4015
Shell	Vehicle	L12	-1.12023	2.01208	25.0415
Shell	Vehicle	L12	-1.11827	0.872775	23.518
Shell	Vehicle	L12	-1.11565	0.643176	24.8725
Shell	Vehicle	L12	-1.10928	0.186225	24.0475
Shell	Vehicle	L12	-1.10128	0.859656	24.383
Shell	Vehicle	L12	-1.09251	8.751	28.8605
Shell	Vehicle	L12	-1.08854	0.736042	24.778
Shell	Vehicle	L12	-1.07626	0.332556	23.8405
Shell	Vehicle	L12	-1.07382	0.862848	25.2305
Shell	Vehicle	L12	-1.06754	1.05496	25.6735
Shell	Vehicle	L12	-1.05982	0.143152	24.7275
Shell	Vehicle	L12	-1.05365	1.03518	25.0685
Shell	Vehicle	L12	-1.04854	2.38604	23.953
Shell	Vehicle	L12	-1.02482	3.12815	23.235
Shell	Vehicle	L12	-1.02051	0.127	24.4215
Shell	Vehicle	L12	-1.01554	1.53304	24.3795
Shell	Vehicle	L12	-1.01228	1.38677	23.261
Shell	Vehicle	L12	-1.00268	1.39411	23.3285
Shell	Vehicle	L12	-0.995542	1.88304	24.2045
Shell	Vehicle	L12	-0.994647	0.584176	24.843
Shell	Vehicle	L12	-0.968647	2.27018	25.686
Shell	Vehicle	L12	-0.954647	0.224176	24.663
Shell	Vehicle	L12	-0.948818	1.15215	24.223
Shell	Vehicle	L12	-0.940275	0.245225	24.077
Shell	Vehicle	L12	-0.939275	0.943775	23.4825
Shell	Vehicle	L12	-0.934818	0.161848	24.88
Shell	Vehicle	L12	-0.917679	1.09089	24.571
Shell	Vehicle	L12	-0.909275	0.033775	23.9375
Shell	Vehicle	L12	-0.903542	1.13104	24.5805
Shell	Vehicle	L12	-0.895542	1.97304	24.1595
Shell	Vehicle	L12	-0.882275	0.296775	23.806
Shell	Vehicle	L12	-0.882275	0.603225	24.256
Shell	Vehicle	L12	-0.874818	1.05815	24.27
Shell	Vehicle	L12	-0.861514	1.438	23.766
Shell	Vehicle	L12	-0.839818	0.793152	24.4025
Shell	Vehicle	L12	-0.836275	0.420775	23.744
Shell	Vehicle	L12	-0.834275	0.188775	23.86
Shell	Vehicle	L12	-0.832542	1.12004	24.586
Shell	Vehicle	L12	-0.829542	0.452958	25.3725
Shell	Vehicle	L12	-0.829231	0.866923	23.602
Shell	Vehicle	L12	-0.817	0.662455	23.638
Shell	Vehicle	L12	-0.816281	0.204656	24.0555
Shell	Vehicle	L12	-0.806275	0.050775	23.929
Shell	Vehicle	L12	-0.778	0.706545	24.3225
Shell	Vehicle	L12	-0.777231	0.355077	24.213
Shell	Vehicle	L12	-0.776281	0.885344	23.5105
Shell	Vehicle	L12	-0.738	0.336545	24.1375
Shell	Vehicle	L12	-0.736275	0.320775	23.794
Shell	Vehicle	L12	-0.734	0.409455	23.7645
Shell	Vehicle	L12	-0.726275	1.22077	23.344
Shell	Vehicle	L12	-0.712679	1.38589	24.7185
Shell	Vehicle	L12	-0.711818	0.224848	24.9115
Shell	Vehicle	L12	-0.696679	0.951893	24.5015
Shell	Vehicle	L12	-0.695679	1.65289	24.852
Shell	Vehicle	L12	-0.690818	0.615848	25.107
Shell	Vehicle	L12	-0.682275	0.596775	23.656
Shell	Vehicle	L12	-0.671231	0.298923	23.886
Shell	Vehicle	L12	-0.646275	0.110775	23.899
Shell	Vehicle	L12	-0.631231	0.951077	24.511
Shell	Vehicle	L12	-0.628275	0.332775	23.788
Shell	Vehicle	L12	-0.611275	0.354225	24.1315
Shell	Vehicle	L12	-0.609281	3.85166	25.879
Shell	Vehicle	L12	-0.607542	2.77504	23.7585
Shell	Vehicle	L12	-0.596647	1.49782	23.802
Shell	Vehicle	L12	-0.569	0.584455	23.677
Shell	Vehicle	L12	-0.557	0.0524545	23.943
Shell	Vehicle	L12	-0.555514	0.718	24.844
Shell	Vehicle	L12	-0.541275	0.194225	24.0515
Shell	Vehicle	L12	-0.539679	1.49889	24.775
Shell	Vehicle	L12	-0.532514	1.239	23.8655
Shell	Vehicle	L12	-0.531865	0.757541	23.7925
Shell	Vehicle	L12	-0.531275	1.00577	23.4515
Shell	Vehicle	L12	-0.526542	1.49404	24.399
Shell	Vehicle	L12	-0.522647	0.413824	24.344
Shell	Vehicle	L12	-0.516865	0.302541	24.02
Shell	Vehicle	L12	-0.512275	0.746775	23.581
Shell	Vehicle	L12	-0.511647	0.232824	24.4345
Shell	Vehicle	L12	-0.505231	1.12292	23.474
Shell	Vehicle	L12	-0.503679	1.55489	24.803
Shell	Vehicle	L12	-0.496818	0.579848	25.089
Shell	Vehicle	L12	-0.487281	0.116344	23.895
Shell	Vehicle	L12	-0.458	0.0634545	23.9375
Shell	Vehicle	L12	-0.450818	0.724152	24.437
Shell	Vehicle	L12	-0.450275	5.24477	21.332
Shell	Vehicle	L12	-0.421	0.146455	23.896
Shell	Vehicle	L12	-0.416275	0.620775	23.644
Shell	Vehicle	L12	-0.405542	1.98304	24.1545
Shell	Vehicle	L12	-0.404647	2.09582	23.503
Shell	Vehicle	L12	-0.397514	0.454	24.258
Shell	Vehicle	L12	-0.395818	3.07085	26.3345
Shell	Vehicle	L12	-0.393647	0.514824	24.2935
Shell	Vehicle	L12	-0.382542	2.11004	24.091
Shell	Vehicle	L12	-0.376818	1.08015	24.259
Shell	Vehicle	L12	-0.375818	1.31915	24.1395
Shell	Vehicle	L12	-0.359818	1.02315	24.2875
Shell	Vehicle	L12	-0.359275	0.173775	23.8675
Shell	Vehicle	L12	-0.358275	3.80277	22.053
Shell	Vehicle	L12	-0.354514	1.219	25.0945
Shell	Vehicle	L12	-0.350231	0.257923	23.9065
Shell	Vehicle	L12	-0.347231	0.155077	24.113
Shell	Vehicle	L12	-0.340275	0.114775	23.897
Shell	Vehicle	L12	-0.333647	0.444824	24.3285
Shell	Vehicle	L12	-0.306647	2.22782	23.437
Shell	Vehicle	L12	-0.303275	1.10777	23.4005
Shell	Vehicle	L12	-0.302647	0.606176	24.854
Shell	Vehicle	L12	-0.301275	0.115775	23.8965
Shell	Vehicle	L12	-0.294281	3.29666	25.6015
Shell	Vehicle	L12	-0.292	1.12255	24.5305
Shell	Vehicle	L12	-0.280818	1.33415	24.132
Shell	Vehicle	L12	-0.274647	2.04582	23.528
Shell	Vehicle	L12	-0.270231	0.597923	23.7365
Shell	Vehicle	L12	-0.253281	1.25766	24.582
Shell	Vehicle	L12	-0.251231	0.961077	24.516
Shell	Vehicle	L12	-0.249818	1.14315	24.2275
Shell	Vehicle	L12	-0.244275	0.031225	23.97
Shell	Vehicle	L12	-0.243514	0.61	24.79
Shell	Vehicle	L12	-0.238647	0.790176	24.946
Shell	Vehicle	L12	-0.217231	0.844923	23.613
Shell	Vehicle	L12	-0.214542	1.67204	24.31
Shell	Vehicle	L12	-0.209275	0.116225	24.0125
Shell	Vehicle	L12	-0.190647	1.10182	24
Shell	Vehicle	L12	-0.176647	0.547824	24.277
Shell	Vehicle	L12	-0.174231	1.48808	24.7795
Shell	Vehicle	L12	-0.171259	0.287556	23.863
Shell	Vehicle	L12	-0.170818	1.03415	24.282
Shell	Vehicle	L12	-0.154231	0.101923	23.9845
Shell	Vehicle	L12	-0.150865	0.446541	23.948
Shell	Vehicle	L12	-0.148647	1.02018	25.061
Shell	Vehicle	L12	-0.142	0.317455	23.8105
Shell	Vehicle	L12	-0.119275	0.083775	23.9125
Shell	Vehicle	L12	-0.112259	2.16856	22.9225
Shell	Vehicle	L12	-0.0865135	0.273	24.3485
Shell	Vehicle	L12	-0.0842308	0.731923	23.6695
Shell	Vehicle	L12	-0.0832308	0.270923	23.9
Shell	Vehicle	L12	-0.079275	0.613775	23.6475
Shell	Vehicle	L12	-0.0782308	0.265923	23.9025
Shell	Vehicle	L12	-0.0538649	0.859541	23.7415
Shell	Vehicle	L12	-0.045	1.05045	23.444
Shell	Vehicle	L12	-0.0185417	1.79604	24.248
Shell	Vehicle	L12	-0.0132593	0.190444	24.102
Shell	Vehicle	L12	-0.00864706	0.489824	24.306
Shell	Vehicle	L12	-0.00681818	1.09985	25.349
Shell	Vehicle	L12	-0.00451351	0.589	24.7795
Shell	Vehicle	L12	-0.002	0.557455	23.6905
Shell	Vehicle	L12	0.000458333	0.877042	24.7075
Shell	Vehicle	L12	0.00371875	0.495344	23.7055
Shell	Vehicle	L12	0.0143529	3.01318	26.0575
Shell	Vehicle	L12	0.0151818	0.568152	24.515
Shell	Vehicle	L12	0.0187407	1.10756	23.453
Shell	Vehicle	L12	0.036725	1.62223	24.7655
Shell	Vehicle	L12	0.0397692	0.657923	23.7065
Shell	Vehicle	L12	0.0424865	2.296	25.633
Shell	Vehicle	L12	0.0611818	0.452152	24.573
Shell	Vehicle	L12	0.0621351	0.0464595	24.1945
[truncated: 1,760 more rows]
