# Supplementary material for: Seasonal plasticity in GABAA signaling is necessary for restoring phase synchrony in the master circadian clock network
Source: eLife. 2019 Nov 20;8:e49578. doi: 10.7554/eLife.49578 (PMC6867713; doi:10.7554/eLife.49578)
Supplement: Figure 4—source data 1. [file elife-49578-fig4-data1.xlsx]

## Sheet: Sheet1
Source Data File 2. Cellular data for coupling and period responses in Figure 4 (BU, VU, and CLP290 antagonist conditions).
Cell Type	Drug Condition	Photoperiod	Relative Phase on Cycle2	Change in Phase Relationship Cycle2-4	Cellular Period
Core	BU	L12	-0.56475	-2.19375	25.5365
Core	BU	L12	1.18825	-2.19075	25.535
Core	BU	L12	0.18925	-1.55975	25.2195
Core	BU	L12	-0.45575	-1.40475	25.142
Core	BU	L12	0.27025	-1.39875	25.139
Core	BU	L12	-0.41375	-0.84275	24.861
Core	BU	L12	1.02025	-0.68875	24.784
Core	BU	L12	1.30425	-0.48475	24.682
Core	BU	L12	-0.82775	-0.36675	24.623
Core	BU	L12	-0.61575	-0.27475	24.577
Core	BU	L12	1.21625	-0.25275	24.566
Core	BU	L12	2.11125	-0.12775	24.5035
Core	BU	L12	1.32525	-0.12375	24.5015
Core	BU	L12	1.21125	-0.11775	24.4985
Core	BU	L12	-0.38475	-0.11375	24.4965
Core	BU	L12	1.57525	-0.08375	24.4815
Core	BU	L12	-0.88575	-0.03475	24.457
Core	BU	L12	1.28325	0.05425	24.4125
Core	BU	L12	-0.33475	0.13625	24.3715
Core	BU	L12	0.40625	0.14725	24.366
Core	BU	L12	0.07725	0.16825	24.3555
Core	BU	L12	1.48825	0.22925	24.325
Core	BU	L12	0.83825	0.24925	24.315
Core	BU	L12	-0.33375	0.26725	24.306
Core	BU	L12	0.97825	0.26925	24.305
Core	BU	L12	0.74925	0.27025	24.3045
Core	BU	L12	0.40925	0.29025	24.2945
Core	BU	L12	0.74525	0.37625	24.2515
Core	BU	L12	1.31125	0.46225	24.2085
Core	BU	L12	0.01325	0.53425	24.1725
Core	BU	L12	-0.37775	0.57325	24.153
Core	BU	L12	1.64725	0.58825	24.1455
Core	BU	L12	0.61025	0.62125	24.129
Core	BU	L12	0.48025	0.78125	24.049
Core	BU	L12	1.20225	0.78325	24.048
Core	BU	L12	1.55725	0.89825	23.9905
Core	BU	L12	1.45425	0.91525	23.982
Core	BU	L12	0.23925	0.97025	23.9545
Core	BU	L12	2.33425	1.09525	23.892
Core	BU	L12	2.01125	1.11225	23.8835
Core	BU	L12	1.10625	1.28725	23.796
Core	BU	L12	0.69725	1.36825	23.7555
Core	BU	L12	0.59325	1.37425	23.7525
Core	BU	L12	0.52925	1.50025	23.6895
Core	BU	L12	1.79665	-2.66726	25.772
Core	BU	L12	0.0696522	-2.10426	25.4905
Core	BU	L12	-0.628348	-2.05226	25.4645
Core	BU	L12	0.577652	-1.88626	25.3815
Core	BU	L12	0.773652	-1.76026	25.3185
Core	BU	L12	0.440652	-1.49326	25.185
Core	BU	L12	0.360652	-1.45326	25.165
Core	BU	L12	0.766652	-1.27726	25.077
Core	BU	L12	1.00065	-1.24326	25.06
Core	BU	L12	0.970652	-1.06326	24.97
Core	BU	L12	0.118652	-1.03526	24.956
Core	BU	L12	1.71965	-1.00426	24.9405
Core	BU	L12	0.551652	-1.00226	24.9395
Core	BU	L12	0.467652	-0.906261	24.8915
Core	BU	L12	1.39865	-0.895261	24.886
Core	BU	L12	-0.564348	-0.888261	24.8825
Core	BU	L12	1.08865	-0.765261	24.821
Core	BU	L12	1.38665	-0.757261	24.817
Core	BU	L12	0.438652	-0.745261	24.811
Core	BU	L12	0.793652	-0.660261	24.7685
Core	BU	L12	-0.546348	-0.650261	24.7635
Core	BU	L12	0.839652	-0.534261	24.7055
Core	BU	L12	2.34765	-0.526261	24.7015
Core	BU	L12	0.358652	-0.445261	24.661
Core	BU	L12	0.725652	-0.418261	24.6475
Core	BU	L12	1.12865	-0.395261	24.636
Core	BU	L12	0.919652	-0.374261	24.6255
Core	BU	L12	0.388652	-0.365261	24.621
Core	BU	L12	0.989652	-0.304261	24.5905
Core	BU	L12	-0.0973478	-0.281261	24.579
Core	BU	L12	0.941652	-0.252261	24.5645
Core	BU	L12	2.18665	-0.197261	24.537
Core	BU	L12	1.11265	-0.111261	24.494
Core	BU	L12	1.10165	-0.102261	24.4895
Core	BU	L12	0.689652	-0.0942609	24.4855
Core	BU	L12	0.815652	-0.0582609	24.4675
Core	BU	L12	-0.286348	-0.00026087	24.4385
Core	BU	L12	1.97065	0.0167391	24.43
Core	BU	L12	0.945652	0.0217391	24.4275
Core	BU	L12	0.221652	0.0277391	24.4245
Core	BU	L12	1.79365	0.0497391	24.4135
Core	BU	L12	0.575652	0.0517391	24.4125
Core	BU	L12	0.191652	0.0977391	24.3895
Core	BU	L12	-0.425348	0.230739	24.323
Core	BU	L12	1.65065	0.246739	24.315
Core	BU	L12	0.00565217	0.361739	24.2575
Core	BU	L12	-0.904348	0.471739	24.2025
Core	BU	L12	0.394652	1.03074	23.923
Core	BU	L12	1.26065	1.09674	23.89
Core	BU	L12	1.31565	1.17174	23.8525
Core	BU	L12	0.56725	1.251	24.5975
Core	BU	L12	-1.54775	-0.244	25.345
Core	BU	L12	0.56425	0.558	24.944
Core	BU	L12	-0.09975	1.854	24.296
Core	BU	L12	0.99125	0.275	25.0855
Core	BU	L12	-0.19875	0.165	25.1405
Core	BU	L12	-0.94375	0.05	25.198
Core	BU	L12	-0.19975	1.884	24.281
Core	BU	L12	0.15025	0.534	24.956
Core	BU	L12	0.18625	1.95	24.248
Core	BU	L12	0.67225	1.466	24.49
Core	BU	L12	0.05025	0.114	25.166
Core	BU	L12	1.27025	1.184	24.631
Core	BU	L12	0.88125	-0.505	25.4755
Core	BU	L12	0.13125	0.395	25.0255
Core	BU	L12	0.41825	-1.058	25.752
Core	BU	L12	0.63125	-0.235	25.3405
Core	BU	L12	-0.26375	-0.57	25.508
Core	BU	L12	0.87425	0.858	24.794
Core	BU	L12	0.08425	-1.102	25.774
Core	BU	L12	0.12725	-0.969	25.7075
Core	BU	L12	0.62425	-0.652	25.549
Core	BU	L12	0.40025	1.894	24.276
Core	BU	L12	0.07225	0.996	24.725
Core	BU	L12	0.48825	-0.088	25.267
Core	BU	L12	-1.25875	-0.505	25.4755
Core	BU	L12	-0.23775	-0.424	25.435
Core	BU	L12	0.81425	-0.962	25.704
Core	BU	L12	0.15725	0.821	24.8125
Core	BU	L12	-0.08375	1.06	24.693
Core	BU	L12	0.17425	-0.032	25.239
Core	BU	L12	-0.72575	-1.282	25.864
Core	BU	L12	0.07125	-0.395	25.4205
Core	BU	L12	1.0205	3.0566	23.794
Core	BU	L12	-0.5285	1.1876	24.7285
Core	BU	L12	-1.0275	1.1886	24.728
Core	BU	L12	2.0445	4.0706	23.287
Core	BU	L12	1.5815	-1.9724	26.3085
Core	BU	L12	-1.6085	-0.6624	25.6535
Core	BU	L20	-14.5204	-0.861591	25.256
Core	BU	L20	-14.3311	-0.744875	24.7935
Core	BU	L20	-13.9396	3.31913	23.3395
Core	BU	L20	-12.9811	-0.064875	24.4535
Core	BU	L20	-12.9631	0.950125	23.946
Core	BU	L20	-12.9446	4.22932	23.904
Core	BU	L20	-12.9206	3.00532	24.516
Core	BU	L20	-12.8644	-2.15559	25.903
Core	BU	L20	-12.8216	1.56813	24.215
Core	BU	L20	-12.6866	2.45532	24.791
Core	BU	L20	-12.6056	3.87932	24.079
Core	BU	L20	-12.5221	0.419125	24.2115
Core	BU	L20	-12.2566	1.21613	24.391
Core	BU	L20	-12.1996	5.43432	23.3015
Core	BU	L20	-12.1381	2.29712	23.2725
Core	BU	L20	-12.0871	1.67013	23.586
Core	BU	L20	-11.9656	3.08132	24.478
Core	BU	L20	-11.9236	3.08732	24.475
Core	BU	L20	-11.8466	1.33313	24.3325
Core	BU	L20	-11.7664	0.125409	24.7625
Core	BU	L20	-11.7511	0.496125	24.173
Core	BU	L20	-11.6901	2.32213	23.26
Core	BU	L20	-11.5791	6.12113	21.3605
Core	BU	L20	-11.5656	5.78632	23.1255
Core	BU	L20	-11.4741	1.92112	23.4605
Core	BU	L20	-11.4671	0.460125	24.191
Core	BU	L20	-11.4156	2.52513	23.7365
Core	BU	L20	-11.3836	5.83632	23.1005
Core	BU	L20	-11.3156	1.84913	24.0745
Core	BU	L20	-11.3056	4.21432	23.9115
Core	BU	L20	-11.2621	0.908125	23.967
Core	BU	L20	-11.1461	0.845125	23.9985
Core	BU	L20	-11.1166	2.71413	23.642
Core	BU	L20	-11.0746	2.87113	23.5635
Core	BU	L20	-11.0546	1.50913	24.2445
Core	BU	L20	-10.9596	3.64332	24.197
Core	BU	L20	-10.7561	1.06713	23.8875
Core	BU	L20	-10.7551	1.33312	23.7545
Core	BU	L20	-10.7351	3.78613	22.528
Core	BU	L20	-10.6804	3.72141	22.9645
Core	BU	L20	-10.5984	0.634409	24.508
Core	BU	L20	-10.5706	5.29032	23.3735
Core	BU	L20	-10.5606	-1.15087	25.5745
Core	BU	L20	-10.5341	7.53413	20.654
Core	BU	L20	-10.4356	10.0713	20.983
Core	BU	L20	-10.4296	4.78832	23.6245
Core	BU	L20	-10.3921	0.841125	24.0005
Core	BU	L20	-10.3454	3.60841	23.021
Core	BU	L20	-10.3244	0.449409	24.6005
Core	BU	L20	-10.2726	4.56832	23.7345
Core	BU	L20	-10.2491	0.249125	24.2965
Core	BU	L20	-10.2336	4.68213	22.658
Core	BU	L20	-10.1001	1.62013	23.611
Core	BU	L20	-9.98463	4.10332	23.967
Core	BU	L20	-9.88206	-1.14288	24.9925
Core	BU	L20	-9.87606	0.882125	23.98
Core	BU	L20	-9.86406	1.36613	23.738
Core	BU	L20	-9.84763	3.76332	24.137
Core	BU	L20	-9.83457	-0.25587	25.127
Core	BU	L20	-9.83006	2.91312	22.9645
Core	BU	L20	-9.78741	3.45541	23.0975
Core	BU	L20	-9.75141	2.58241	23.534
Core	BU	L20	-9.74941	-1.13459	25.3925
Core	BU	L20	-9.71363	-1.47468	26.756
Core	BU	L20	-9.67863	0.409316	25.814
Core	BU	L20	-9.66206	3.03412	22.904
Core	BU	L20	-9.62641	0.502409	24.574
Core	BU	L20	-9.60441	2.29541	23.6775
Core	BU	L20	-9.57557	7.77813	21.11
Core	BU	L20	-9.54663	7.26432	22.3865
Core	BU	L20	-9.46757	0.76513	24.6165
Core	BU	L20	-9.45506	1.87613	23.483
Core	BU	L20	-9.42806	0.844125	23.999
Core	BU	L20	-9.37841	2.53941	23.5555
Core	BU	L20	-9.37841	2.83441	23.408
Core	BU	L20	-9.34341	2.60741	23.5215
Core	BU	L20	-9.26206	-2.43987	25.641
Core	BU	L20	-9.15106	2.69612	23.073
Core	BU	L20	-9.14306	0.580125	24.131
Core	BU	L20	-9.10841	2.33841	23.656
Core	BU	L20	-9.09341	2.45141	23.5995
Core	BU	L20	-9.07506	-1.70887	25.2755
Core	BU	L20	-9.05963	1.20132	25.418
Core	BU	L20	-8.96441	3.44641	23.102
Core	BU	L20	-8.95541	-0.234591	24.9425
Core	BU	L20	-8.92706	-0.432875	24.6375
Core	BU	L20	-8.91306	-2.23988	25.541
Core	BU	L20	-8.89163	1.88632	25.0755
Core	BU	L20	-8.88306	-5.16287	27.0025
Core	BU	L20	-8.86206	-1.08688	24.9645
Core	BU	L20	-8.85241	1.95041	23.85
Core	BU	L20	-8.82506	2.23013	23.306
Core	BU	L20	-8.79063	1.18732	25.425
Core	BU	L20	-8.72441	2.86041	23.395
Core	BU	L20	-8.70363	-0.0246842	26.031
Core	BU	L20	-8.69463	2.45332	24.792
Core	BU	L20	-8.69441	3.25141	23.1995
Core	BU	L20	-8.68106	-1.17188	25.007
Core	BU	L20	-8.63763	3.40932	24.314
Core	BU	L20	-8.62841	2.28741	23.6815
Core	BU	L20	-8.55963	3.68432	24.1765
Core	BU	L20	-8.55641	1.60841	24.021
Core	BU	L20	-8.51963	2.35732	24.84
Core	BU	L20	-8.48141	-3.52159	26.586
Core	BU	L20	-8.47241	3.80141	22.9245
Core	BU	L20	-8.39941	-0.501591	25.076
Core	BU	L20	-8.39163	-0.572684	26.305
Core	BU	L20	-8.35941	-2.50159	26.076
Core	BU	L20	-8.32006	-1.93487	25.3885
Core	BU	L20	-8.23306	-5.35888	27.1005
Core	BU	L20	-8.17441	0.0884091	24.781
Core	BU	L20	-8.07063	1.16832	25.4345
Core	BU	L20	-8.05041	5.14641	22.252
Core	BU	L20	-8.04406	-0.028875	24.4355
Core	BU	L20	-8.04363	2.21432	24.9115
Core	BU	L20	-7.98806	-6.85388	27.848
Core	BU	L20	-7.96657	2.57713	23.7105
Core	BU	L20	-7.95263	5.84932	23.094
Core	BU	L20	-7.91857	3.98313	23.0075
Core	BU	L20	-7.87841	0.675409	24.4875
Core	BU	L20	-7.87606	-2.57488	25.7085
Core	BU	L20	-7.86206	1.53612	23.653
Core	BU	L20	-7.81841	-0.972591	25.3115
Core	BU	L20	-7.77241	0.0694091	24.7905
Core	BU	L20	-7.75457	-3.42587	26.712
Core	BU	L20	-7.69963	2.19932	24.919
Core	BU	L20	-7.63641	-0.128591	24.8895
Core	BU	L20	-7.56757	0.718857	24.1655
Core	BU	L20	-7.53641	1.41441	24.118
Core	BU	L20	-7.50157	1.77013	24.114
Core	BU	L20	-7.33457	2.11613	23.941
Core	BU	L20	-7.32663	9.98332	21.027
Core	BU	L20	-7.23357	1.17513	24.4115
Core	BU	L20	-7.12363	2.47532	24.781
Core	BU	L20	-7.08041	-3.34959	26.5
Core	BU	L20	-7.04563	-0.376684	26.207
Core	BU	L20	-7.02463	2.86032	24.5885
Core	BU	L20	-6.99263	-2.17368	27.1055
Core	BU	L20	-6.97663	5.57532	23.231
Core	BU	L20	-6.91106	-1.89288	25.3675
Core	BU	L20	-6.74563	0.243316	25.897
Core	BU	L20	-6.68841	1.69841	23.976
Core	BU	L20	-6.66463	-3.55568	27.7965
Core	BU	L20	-6.65957	2.28813	23.855
Core	BU	L20	-6.55341	3.05841	23.296
Core	BU	L20	-6.53063	1.83832	25.0995
Core	BU	L20	-6.40241	4.97241	22.339
Core	BU	L20	-6.37941	3.84341	22.9035
Core	BU	L20	-6.28757	-1.41887	25.7085
Core	BU	L20	-6.23441	3.45641	23.097
Core	BU	L20	-6.22563	5.61732	23.21
Core	BU	L20	-6.22157	2.57313	23.7125
Core	BU	L20	-5.79557	1.02586	24.012
Core	BU	L20	-5.77157	2.30886	23.3705
Core	BU	L20	-5.62757	-6.54887	28.2735
Core	BU	L20	-5.40357	6.76313	21.6175
Core	BU	L20	-5.26841	4.86541	22.3925
Core	BU	L20	-5.14963	-3.75068	27.894
Core	BU	L20	-4.74857	-1.26714	25.1585
Core	BU	L20	-4.74841	3.50241	23.074
Core	BU	L20	-4.56663	3.28232	24.3775
Core	BU	L20	-4.50357	-0.442143	24.746
Core	BU	L20	-4.47463	2.74432	24.6465
Core	BU	L20	-4.20657	-4.25514	26.6525
Core	BU	L20	-4.09163	5.06732	23.485
Core	BU	L20	-4.01341	0.449409	24.6005
Core	BU	L20	-3.95157	-2.21014	25.63
Core	BU	L20	-3.92057	0.500857	24.2745
Core	BU	L20	-3.84457	-1.15587	25.577
Core	BU	L20	-3.45963	8.73432	21.6515
Core	BU	L20	-3.36457	-4.00314	26.5265
Core	BU	L20	-3.26757	-4.91614	26.983
Core	BU	L20	-3.23057	-4.61187	27.305
Core	BU	L20	-3.06363	0.175316	25.931
Core	BU	L20	-2.90657	-4.37514	26.7125
Core	BU	L20	-2.77057	-5.65914	27.3545
Core	BU	L20	-2.56263	-4.91368	28.4755
Core	BU	L20	-2.41857	-0.867143	24.9585
Core	BU	L20	-2.34057	0.730857	24.1595
Core	BU	L20	-1.48363	0.935316	25.551
Core	BU	L20	-1.42263	-0.913684	26.4755
Core	BU	L20	-0.885565	-4.69687	27.3475
Core	BU	L20	-0.516632	3.03232	24.5025
Core	BU	L20	-0.410632	3.40832	24.3145
Core	BU	L20	-0.295632	0.643316	25.697
Core	BU	L20	-0.223632	-1.87468	26.956
Core	BU	L20	0.18116	1.94756	24.2985
Core	BU	L20	0.32216	0.78856	24.878
Core	BU	L20	0.41916	-1.35444	25.9495
Core	BU	L20	0.54516	0.86156	24.8415
Core	BU	L20	0.56316	-0.04044	25.2925
Core	BU	L20	0.74316	0.03956	25.2525
Core	BU	L20	0.86016	0.80656	24.869
Core	BU	L20	1.06316	0.05956	25.2425
Core	BU	L20	1.06316	0.40956	25.0675
Core	BU	L20	1.37116	-1.30244	25.9235
Core	BU	L20	1.42116	0.27756	25.1335
Core	BU	L20	1.43416	1.87056	24.337
Core	BU	L20	1.44516	1.44156	24.5515
Core	BU	L20	1.49116	0.15756	25.1935
Core	BU	L20	1.52216	0.08856	25.228
Core	BU	L20	1.65416	-0.15944	25.352
Core	BU	L20	1.67916	-1.79444	26.1695
Core	BU	L20	1.80516	0.90156	24.8215
Core	BU	L20	1.83316	-2.63044	26.5875
Core	BU	L20	1.85816	-2.08544	26.315
Core	BU	L20	2.02816	-1.46544	26.005
Core	BU	L20	2.14716	0.97356	24.7855
Core	BU	L20	2.24016	-1.18344	25.864
Core	BU	L20	2.41716	0.81356	24.8655
Core	BU	L20	2.78716	-3.51644	27.0305
Core	BU	L20	2.81716	0.39356	25.0755
Core	BU	L20	2.90116	-0.27244	25.4085
Core	BU	L20	3.13816	2.44456	24.05
Core	BU	L20	3.14816	-2.53544	26.54
Shell	BU	L12	-1.53255	4.91473	26.7605
Shell	BU	L12	-1.33564	0.740182	24.012
Shell	BU	L12	-1.28664	0.671182	24.0465
Shell	BU	L12	-1.28084	1.21236	25.3035
Shell	BU	L12	-1.21655	3.42073	26.0135
Shell	BU	L12	-1.18564	0.190182	24.287
Shell	BU	L12	-0.733636	1.48818	23.638
Shell	BU	L12	-0.713636	0.891818	24.828
Shell	BU	L12	-0.626636	0.668818	24.7165
Shell	BU	L12	-0.587515	0.323091	25.259
Shell	BU	L12	-0.574515	1.80609	26.0005
Shell	BU	L12	-0.566636	0.538818	24.6515
Shell	BU	L12	-0.546515	1.70591	24.2445
Shell	BU	L12	-0.519545	1.84773	25.227
Shell	BU	L12	-0.50584	2.97264	23.211
Shell	BU	L12	-0.490636	1.08482	24.9245
Shell	BU	L12	-0.47884	0.75436	25.0745
Shell	BU	L12	-0.47784	2.89464	23.25
Shell	BU	L12	-0.424515	0.816091	25.5055
Shell	BU	L12	-0.36384	0.69936	25.047
Shell	BU	L12	-0.35884	1.52436	25.4595
Shell	BU	L12	-0.342515	1.24809	25.7215
Shell	BU	L12	-0.322515	1.21191	24.4915
Shell	BU	L12	-0.295515	0.664909	24.765
Shell	BU	L12	-0.283636	0.528182	24.118
Shell	BU	L12	-0.281636	0.586182	24.089
Shell	BU	L12	-0.27484	1.17164	24.1115
Shell	BU	L12	-0.273636	1.28182	25.023
Shell	BU	L12	-0.25984	0.98336	25.189
Shell	BU	L12	-0.238636	0.646818	24.7055
Shell	BU	L12	-0.232636	0.347182	24.2085
Shell	BU	L12	-0.230515	0.260091	25.2275
Shell	BU	L12	-0.221515	0.949091	25.572
Shell	BU	L12	-0.207636	1.11782	24.941
Shell	BU	L12	-0.171545	4.12573	26.366
Shell	BU	L12	-0.168636	1.88682	25.3255
Shell	BU	L12	-0.118636	1.31682	25.0405
Shell	BU	L12	-0.10584	0.01264	24.691
Shell	BU	L12	-0.0885152	0.822091	25.5085
Shell	BU	L12	-0.0565152	0.324091	25.2595
Shell	BU	L12	-0.00163636	0.866182	23.949
Shell	BU	L12	0.00916	2.41764	23.4885
Shell	BU	L12	0.0254848	0.703909	24.7455
Shell	BU	L12	0.03216	0.48536	24.94
Shell	BU	L12	0.0463636	1.00182	24.883
Shell	BU	L12	0.0813636	0.203182	24.2805
Shell	BU	L12	0.10416	1.53264	23.931
Shell	BU	L12	0.113485	0.904091	25.5495
Shell	BU	L12	0.145364	0.700818	24.7325
Shell	BU	L12	0.21816	0.79136	25.093
Shell	BU	L12	0.234364	0.349818	24.557
Shell	BU	L12	0.256485	0.907091	25.551
Shell	BU	L12	0.27616	0.59064	24.402
Shell	BU	L12	0.276485	0.597091	25.396
Shell	BU	L12	0.278364	0.0938182	24.429
Shell	BU	L12	0.300485	1.05109	25.623
Shell	BU	L12	0.34516	0.16164	24.6165
Shell	BU	L12	0.353485	0.0159091	25.0895
Shell	BU	L12	0.358364	1.45382	25.109
Shell	BU	L12	0.367364	0.162818	24.4635
Shell	BU	L12	0.440364	1.20582	24.985
Shell	BU	L12	0.457485	1.33809	25.7665
Shell	BU	L12	0.48116	0.87564	24.2595
Shell	BU	L12	0.515364	0.959182	23.9025
Shell	BU	L12	0.566364	0.571818	24.668
Shell	BU	L12	0.59716	0.16036	24.7775
Shell	BU	L12	0.59716	0.98964	24.2025
Shell	BU	L12	0.602364	0.212182	24.276
Shell	BU	L12	0.611364	0.0368182	24.4005
Shell	BU	L12	0.621364	0.0631818	24.3505
Shell	BU	L12	0.625455	3.48273	26.0445
Shell	BU	L12	0.626364	1.33182	25.048
Shell	BU	L12	0.626364	0.441818	24.603
Shell	BU	L12	0.630364	0.0158182	24.39
Shell	BU	L12	0.644485	2.04491	24.075
Shell	BU	L12	0.649364	0.0351818	24.3645
Shell	BU	L12	0.650455	1.74773	25.177
Shell	BU	L12	0.71616	0.96064	24.217
Shell	BU	L12	0.724364	0.650182	24.057
Shell	BU	L12	0.732364	0.652182	24.056
Shell	BU	L12	0.74316	0.85364	24.2705
Shell	BU	L12	0.747485	0.351909	24.9215
Shell	BU	L12	0.781364	0.313182	24.2255
Shell	BU	L12	0.830364	0.404182	24.18
Shell	BU	L12	0.846485	0.202909	24.996
Shell	BU	L12	0.86316	0.45364	24.4705
Shell	BU	L12	0.87516	0.68164	24.3565
Shell	BU	L12	0.875364	1.07082	24.9175
Shell	BU	L12	0.87916	0.16764	24.6135
Shell	BU	L12	0.88216	0.01464	24.69
Shell	BU	L12	0.906364	2.11182	25.438
Shell	BU	L12	0.932364	0.552182	24.106
Shell	BU	L12	0.943485	0.294091	25.2445
Shell	BU	L12	0.97416	0.63264	24.381
Shell	BU	L12	0.97816	0.73864	24.328
Shell	BU	L12	0.995364	1.28082	25.0225
Shell	BU	L12	1.01848	0.889091	25.542
Shell	BU	L12	1.04636	0.738182	24.013
Shell	BU	L12	1.09436	0.550182	24.107
Shell	BU	L12	1.14316	0.31636	24.8555
Shell	BU	L12	1.18936	0.325182	24.2195
Shell	BU	L12	1.21745	0.594727	24.6005
Shell	BU	L12	1.22848	0.399091	25.297
Shell	BU	L12	1.23036	0.984182	23.89
Shell	BU	L12	1.24136	0.593182	24.0855
Shell	BU	L12	1.24816	1.26136	25.328
Shell	BU	L12	1.27036	0.484182	24.14
Shell	BU	L12	1.29336	0.688818	24.7265
Shell	BU	L12	1.30216	1.10464	24.145
Shell	BU	L12	1.48216	1.80464	23.795
Shell	BU	L12	1.51236	0.722182	24.021
Shell	BU	L12	1.56516	0.97164	24.2115
Shell	BU	L12	1.64616	1.26064	24.067
Shell	BU	L12	1.76736	1.34718	23.7085
Shell	BU	L12	2.03416	0.47264	24.461
Shell	BU	L12	2.05345	6.43073	27.5185
Shell	BU	L12	2.06516	0.35164	24.5215
Shell	BU	L12	2.41845	3.30573	25.956
Shell	BU	L12	2.49016	2.91664	23.239
Shell	BU	L20	-14.5268	0.994955	23.7195
Shell	BU	L20	-13.144	0.445414	24.6205
Shell	BU	L20	-12.9718	4.43995	21.997
Shell	BU	L20	-12.903	2.16742	25.2715
Shell	BU	L20	-12.524	3.60459	26.6455
Shell	BU	L20	-12.295	0.395422	24.3855
Shell	BU	L20	-12.23	1.06042	24.718
Shell	BU	L20	-12.1344	1.821	24.9795
Shell	BU	L20	-12.1254	1.92	25.029
Shell	BU	L20	-12.1168	1.44505	24.9395
Shell	BU	L20	-12.0698	0.397955	24.018
Shell	BU	L20	-11.8898	2.13205	25.283
Shell	BU	L20	-11.7694	0.216	24.177
Shell	BU	L20	-11.7518	1.06995	23.682
Shell	BU	L20	-11.2934	0.892	24.515
Shell	BU	L20	-11.2334	0.218	23.96
Shell	BU	L20	-11.1518	1.50995	23.462
Shell	BU	L20	-11.09	0.0904222	24.233
Shell	BU	L20	-11.0078	3.43405	25.934
Shell	BU	L20	-10.9884	1.673	23.2325
Shell	BU	L20	-10.946	1.11442	24.745
Shell	BU	L20	-10.9294	2.586	25.362
Shell	BU	L20	-10.8718	1.89005	25.162
Shell	BU	L20	-10.6824	1.363	24.7505
Shell	BU	L20	-10.6198	5.56205	26.998
Shell	BU	L20	-10.415	1.05641	24.315
Shell	BU	L20	-10.4044	3.621	25.8795
Shell	BU	L20	-10.299	0.368578	24.0035
Shell	BU	L20	-10.2424	3.573	25.8555
Shell	BU	L20	-10.2258	2.48395	22.975
Shell	BU	L20	-10.1844	2.471	25.3045
Shell	BU	L20	-10.1588	0.583045	24.5085
Shell	BU	L20	-10.0034	0.388	23.875
Shell	BU	L20	-9.93584	0.986045	24.71
Shell	BU	L20	-9.88137	3.144	25.641
Shell	BU	L20	-9.85802	0.659414	24.5135
Shell	BU	L20	-9.85396	0.0835778	24.146
Shell	BU	L20	-9.83996	4.54042	26.458
Shell	BU	L20	-9.79396	1.53642	24.956
Shell	BU	L20	-9.73937	2.766	25.452
Shell	BU	L20	-9.66637	1.189	24.6635
Shell	BU	L20	-9.63737	0.808	24.473
Shell	BU	L20	-9.51937	1.086	24.612
Shell	BU	L20	-9.49337	1.992	25.065
Shell	BU	L20	-9.41396	4.66642	26.521
Shell	BU	L20	-9.29537	0.25	24.194
Shell	BU	L20	-9.28637	1.589	24.8635
Shell	BU	L20	-9.25637	2.559	25.3485
Shell	BU	L20	-9.24896	0.991422	24.6835
Shell	BU	L20	-9.22096	2.04942	25.2125
Shell	BU	L20	-9.12737	4.338	26.238
Shell	BU	L20	-9.10896	2.18142	25.2785
Shell	BU	L20	-9.06996	1.27042	24.823
Shell	BU	L20	-9.04296	3.28742	25.8315
Shell	BU	L20	-8.93884	0.476955	23.9785
Shell	BU	L20	-8.90637	0.539	24.3385
Shell	BU	L20	-8.87796	2.43242	25.404
Shell	BU	L20	-8.87102	1.27759	25.482
Shell	BU	L20	-8.84637	5.749	26.9435
Shell	BU	L20	-8.80396	2.46358	22.956
Shell	BU	L20	-8.78237	1.173	24.6555
Shell	BU	L20	-8.76896	3.91142	26.1435
Shell	BU	L20	-8.74084	0.561045	24.4975
Shell	BU	L20	-8.73202	2.93659	26.3115
Shell	BU	L20	-8.72084	0.198955	24.1175
Shell	BU	L20	-8.71084	0.898955	23.7675
Shell	BU	L20	-8.69184	2.98095	22.7265
Shell	BU	L20	-8.56584	5.12595	21.654
Shell	BU	L20	-8.56396	3.08058	22.6475
Shell	BU	L20	-8.54402	3.76459	26.7255
Shell	BU	L20	-8.43137	2.234	25.186
Shell	BU	L20	-8.42502	4.49359	27.09
Shell	BU	L20	-8.36596	0.304422	24.34
Shell	BU	L20	-8.36202	0.646586	25.1665
Shell	BU	L20	-8.33796	2.07242	25.224
Shell	BU	L20	-8.33737	0.382	23.878
Shell	BU	L20	-8.30237	1.193	24.6655
Shell	BU	L20	-8.22096	2.20942	25.2925
Shell	BU	L20	-8.17373	3.85547	23.664
Shell	BU	L20	-8.08137	3.304	25.721
Shell	BU	L20	-8.07337	0.678	23.73
Shell	BU	L20	-8.04737	1.098	24.618
Shell	BU	L20	-8.01837	0.463	23.8375
Shell	BU	L20	-7.92884	0.606955	23.9135
Shell	BU	L20	-7.88296	4.11742	26.2465
Shell	BU	L20	-7.86902	0.849586	25.268
Shell	BU	L20	-7.59002	4.12859	26.9075
Shell	BU	L20	-7.58937	1.806	24.972
Shell	BU	L20	-7.58937	2.356	25.247
Shell	BU	L20	-7.55996	1.52658	23.4245
Shell	BU	L20	-7.40302	4.22559	26.956
Shell	BU	L20	-7.34402	0.755414	24.4655
Shell	BU	L20	-7.33102	1.70759	25.697
Shell	BU	L20	-7.24796	2.83242	25.604
Shell	BU	L20	-7.23396	2.91642	25.646
Shell	BU	L20	-7.21602	1.05741	24.3145
Shell	BU	L20	-7.13996	1.86458	23.2555
Shell	BU	L20	-7.07802	9.03059	29.3585
Shell	BU	L20	-7.07402	1.91459	25.8005
Shell	BU	L20	-6.98002	2.43859	26.0625
Shell	BU	L20	-6.89473	3.85647	23.6635
Shell	BU	L20	-6.88284	3.79905	26.1165
Shell	BU	L20	-6.81584	0.414955	24.0095
Shell	BU	L20	-6.76737	2.488	25.313
Shell	BU	L20	-6.73002	2.73859	26.2125
Shell	BU	L20	-6.67837	1.827	24.9825
Shell	BU	L20	-6.67702	7.93159	28.809
Shell	BU	L20	-6.58773	3.21947	23.982
Shell	BU	L20	-6.57337	2.572	25.355
Shell	BU	L20	-6.56773	1.03947	25.072
Shell	BU	L20	-6.54573	2.52747	24.328
Shell	BU	L20	-6.46902	1.07959	25.383
Shell	BU	L20	-6.43237	3.923	26.0305
Shell	BU	L20	-6.38073	1.62247	24.7805
Shell	BU	L20	-6.37473	2.90647	24.1385
Shell	BU	L20	-6.33796	0.492422	24.434
Shell	BU	L20	-6.32173	3.21347	23.985
Shell	BU	L20	-6.32073	3.18247	24.0005
Shell	BU	L20	-6.30196	3.52842	25.952
Shell	BU	L20	-6.20973	1.24147	24.971
Shell	BU	L20	-6.14302	1.41559	25.551
Shell	BU	L20	-6.14273	3.52447	23.8295
Shell	BU	L20	-6.06373	1.35547	24.914
Shell	BU	L20	-6.05796	5.07242	26.724
Shell	BU	L20	-6.04602	7.65259	28.6695
Shell	BU	L20	-6.01673	0.381533	25.7825
Shell	BU	L20	-5.93096	0.594578	23.8905
Shell	BU	L20	-5.84702	5.25159	27.469
Shell	BU	L20	-5.78773	2.74947	24.217
Shell	BU	L20	-5.73596	4.81442	26.595
Shell	BU	L20	-5.70473	2.85647	24.1635
Shell	BU	L20	-5.66102	4.09759	26.892
Shell	BU	L20	-5.61773	0.790533	25.987
Shell	BU	L20	-5.56373	1.53547	24.824
Shell	BU	L20	-5.53573	0.552533	25.868
Shell	BU	L20	-5.23873	3.70953	27.4465
Shell	BU	L20	-5.09873	2.11047	24.5365
Shell	BU	L20	-5.06402	7.26459	28.4755
Shell	BU	L20	-5.03573	2.98747	24.098
Shell	BU	L20	-5.02873	3.46047	23.8615
Shell	BU	L20	-4.79773	0.369467	25.407
Shell	BU	L20	-4.73473	0.886467	25.1485
Shell	BU	L20	-4.54573	3.06747	24.058
Shell	BU	L20	-4.50973	3.71147	23.736
Shell	BU	L20	-4.46673	0.161533	25.6725
Shell	BU	L20	-4.38573	1.11747	25.033
Shell	BU	L20	-4.35473	1.74647	24.7185
Shell	BU	L20	-4.24302	4.33559	27.011
Shell	BU	L20	-4.22402	1.16541	24.2605
Shell	BU	L20	-4.17573	3.20747	23.988
Shell	BU	L20	-4.12373	2.08547	24.549
Shell	BU	L20	-4.01002	4.75859	27.2225
Shell	BU	L20	-3.94673	4.58847	23.2975
Shell	BU	L20	-3.80873	3.78047	23.7015
Shell	BU	L20	-3.75173	4.25347	23.465
Shell	BU	L20	-3.55973	2.61147	24.286
Shell	BU	L20	-3.53502	2.71641	23.485
Shell	BU	L20	-3.52373	1.49547	24.844
Shell	BU	L20	-3.38373	1.99547	24.594
Shell	BU	L20	-3.22473	2.28647	24.4485
Shell	BU	L20	-3.14173	0.843467	25.17
Shell	BU	L20	-2.89273	0.984467	25.0995
Shell	BU	L20	-2.67373	0.665467	25.259
Shell	BU	L20	-2.46702	6.62541	21.5305
Shell	BU	L20	-2.26773	0.710533	25.947
Shell	BU	L20	-0.358931	4.45272	23.116
Shell	BU	L20	-0.345931	1.16028	25.9225
Shell	BU	L20	-0.250931	0.844724	24.92
Shell	BU	L20	-0.141931	0.365724	25.1595
Shell	BU	L20	-0.113931	8.41872	21.133
Shell	BU	L20	-0.087931	1.35172	24.6665
Shell	BU	L20	-0.051931	3.31428	26.9995
Shell	BU	L20	0.00906897	0.945276	25.815
Shell	BU	L20	0.036069	1.77772	24.4535
Shell	BU	L20	0.135069	0.0587241	25.313
Shell	BU	L20	0.158069	0.435724	25.1245
Shell	BU	L20	0.217069	1.04672	24.819
Shell	BU	L20	0.333069	0.240724	25.222
Shell	BU	L20	0.348069	0.954276	25.8195
Shell	BU	L20	0.423069	2.27072	24.207
Shell	BU	L20	0.433069	0.630724	25.027
Shell	BU	L20	0.679069	0.0452759	25.365
Shell	BU	L20	0.924069	1.51972	24.5825
Shell	BU	L20	0.925069	2.93872	23.873
Shell	BU	L20	0.958069	1.97428	26.3295
Shell	BU	L20	1.00707	1.51328	26.099
Shell	BU	L20	1.01407	1.22028	25.9525
Shell	BU	L20	1.10907	0.615276	25.65
Shell	BU	L20	1.14807	0.285724	25.1995
Shell	BU	L20	1.16307	1.64072	24.522
Shell	BU	L20	1.27107	0.422724	25.131
Shell	BU	L20	1.31607	1.95228	26.3185
Shell	BU	L20	1.36207	0.418276	25.5515
Shell	BU	L20	1.36607	0.632276	25.6585
Shell	BU	L20	1.42207	1.00172	24.8415
Shell	BU	L20	1.51407	1.52972	24.5775
Shell	BU	L20	1.92307	2.77072	23.957
Shell	BU	L20	2.17607	1.71228	26.1985
Shell	BU	L20	2.17807	2.69428	26.6895
Shell	BU	L20	2.20507	0.431276	25.558
Shell	BU	L20	2.52707	1.54328	26.114
Shell	BU	L20	2.59507	0.238724	25.223
Shell	BU	L20	2.97707	0.853276	25.769
Shell	BU	L20	3.00707	4.48328	27.584
Shell	BU	L20	3.15507	0.481276	25.583
Shell	BU	L20	3.40907	0.124724	25.28
Shell	BU	L20	3.75707	1.39328	26.039
Shell	BU	L20	3.87507	1.33872	24.673
Shell	BU	L20	4.43207	0.661724	25.0115
Shell	BU	L20	4.53907	0.705276	25.695
Shell	BU	L20	4.57007	0.216276	25.4505
Shell	BU	L20	4.59907	0.524724	25.08
Core	CLP290	L12	-4.24	-5.7	28.98
Core	CLP290	L12	-3.13	-4.62	28.44
Core	CLP290	L12	-2.72	-1.62	26.55
Core	CLP290	L12	-2.39	-2.57	27.41
Core	CLP290	L12	-2.07	-3.99	27.7
Core	CLP290	L12	-2.02	-2.52	27
Core	CLP290	L12	-1.76	-3.67	27.58
Core	CLP290	L12	-1.63	-3.46	27.47
Core	CLP290	L12	-1.52	-3.1	27.68
Core	CLP290	L12	-1.45	-4.08	27.93
Core	CLP290	L12	-1.43	-3.68	27.73
Core	CLP290	L12	-1.28	-0.76	26.51
Core	CLP290	L12	-1.26	-5.77	29.08
Core	CLP290	L12	-1.24	-0.9	26.19
Core	CLP290	L12	-1.22	-3.7	27.59
Core	CLP290	L12	-1.21	-1.34	26.8
Core	CLP290	L12	-1.14	-2.77	27.27
Core	CLP290	L12	-1.13	-2.17	26.97
Core	CLP290	L12	-1.03	-2.07	26.78
Core	CLP290	L12	-1.02	-2.4	26.94
Core	CLP290	L12	-1	0.25	25.76
Core	CLP290	L12	-0.95	-3.52	27.5
Core	CLP290	L12	-0.95	-4.9	28.34
Core	CLP290	L12	-0.93	-1.82	27.04
Core	CLP290	L12	-0.92	-2.78	27.52
Core	CLP290	L12	-0.91	-4.45	27.97
Core	CLP290	L12	-0.86	-0.7	26.23
Core	CLP290	L12	-0.78	-3.04	27.26
Core	CLP290	L12	-0.76	-5.06	28.24
Core	CLP290	L12	-0.74	-1.59	26.93
Core	CLP290	L12	-0.7	-2.34	26.88
Core	CLP290	L12	-0.69	-1.55	26.66
Core	CLP290	L12	-0.68	-2.55	27.4
Core	CLP290	L12	-0.67	-2.4	26.91
Core	CLP290	L12	-0.63	-3.26	27.33
Core	CLP290	L12	-0.6	-2.93	27.67
Core	CLP290	L12	-0.58	-2.15	26.96
Core	CLP290	L12	-0.57	0.2	25.61
Core	CLP290	L12	-0.56	-2.1	27.24
Core	CLP290	L12	-0.53	-0.86	26.32
Core	CLP290	L12	-0.52	-1.67	26.72
Core	CLP290	L12	-0.51	-3.56	27.67
Core	CLP290	L12	-0.5	-1.69	26.97
Core	CLP290	L12	-0.49	0.13	25.68
Core	CLP290	L12	-0.48	-1.58	26.68
Core	CLP290	L12	-0.45	-2.18	26.79
Core	CLP290	L12	-0.44	-2.44	26.93
Core	CLP290	L12	-0.39	-3.4	27.83
Core	CLP290	L12	-0.38	-0.45	25.93
Core	CLP290	L12	-0.37	-2.27	26.88
Core	CLP290	L12	-0.36	-6.03	28.72
Core	CLP290	L12	-0.36	-1.29	26.77
Core	CLP290	L12	-0.35	-2.24	27
Core	CLP290	L12	-0.33	-1.54	26.9
Core	CLP290	L12	-0.32	-0.18	25.79
Core	CLP290	L12	-0.31	-0.57	25.99
Core	CLP290	L12	-0.3	-2.58	27.49
Core	CLP290	L12	-0.26	-0.89	26.19
Core	CLP290	L12	-0.26	-1.53	26.65
Core	CLP290	L12	-0.24	-2.13	26.95
Core	CLP290	L12	-0.24	-2.21	26.99
Core	CLP290	L12	-0.2	-3.85	27.67
Core	CLP290	L12	-0.2	-2.41	27.33
Core	CLP290	L12	-0.19	-5.48	28.87
Core	CLP290	L12	-0.19	-2.62	27.44
Core	CLP290	L12	-0.19	-0.23	26.25
Core	CLP290	L12	-0.19	-1.32	26.79
Core	CLP290	L12	-0.19	-4.13	28.27
Core	CLP290	L12	-0.17	-1.93	27.16
Core	CLP290	L12	-0.17	-3.33	27.55
Core	CLP290	L12	-0.14	-6.67	29.53
Core	CLP290	L12	-0.13	-1.51	26.64
Core	CLP290	L12	-0.13	-4.35	28.38
Core	CLP290	L12	-0.13	-4.07	28.24
Core	CLP290	L12	-0.12	-1.93	26.67
Core	CLP290	L12	-0.11	0.3	25.56
Core	CLP290	L12	-0.11	-2.65	27.21
Core	CLP290	L12	-0.1	-1.55	26.48
Core	CLP290	L12	-0.07	-3.31	27.4
Core	CLP290	L12	-0.07	-3.6	27.51
Core	CLP290	L12	-0.05	-1.08	26.25
Core	CLP290	L12	-0.05	-4.12	28.26
Core	CLP290	L12	-0.03	-3.22	27.35
Core	CLP290	L12	-0.02	-0.48	26.12
Core	CLP290	L12	-0.01	-3.73	27.99
Core	CLP290	L12	0.01	0.01	25.7
Core	CLP290	L12	0.01	-4.28	28.27
Core	CLP290	L12	0.02	-2.27	27.02
Core	CLP290	L12	0.05	-1.6	26.5
Core	CLP290	L12	0.06	-3.95	28.18
Core	CLP290	L12	0.08	-1.08	26.24
Core	CLP290	L12	0.08	-4.22	28.31
Core	CLP290	L12	0.08	-2.6	27.5
Core	CLP290	L12	0.09	-2.69	27.23
Core	CLP290	L12	0.1	-3.02	27.71
Core	CLP290	L12	0.13	-1.69	26.55
Core	CLP290	L12	0.14	-0.79	26.52
Core	CLP290	L12	0.14	-3.52	27.64
Core	CLP290	L12	0.16	-2.84	27.3
Core	CLP290	L12	0.17	-1.33	26.86
Core	CLP290	L12	0.17	-1.94	27.17
Core	CLP290	L12	0.18	-2.46	26.93
Core	CLP290	L12	0.19	-1.13	26.27
Core	CLP290	L12	0.19	-1.85	26.63
Core	CLP290	L12	0.19	-0.79	26.28
Core	CLP290	L12	0.2	-1.97	26.87
Core	CLP290	L12	0.22	-1.35	26.56
Core	CLP290	L12	0.24	1.35	25.52
Core	CLP290	L12	0.24	-1.36	26.42
Core	CLP290	L12	0.25	-1.96	26.72
Core	CLP290	L12	0.25	-3.89	27.65
Core	CLP290	L12	0.26	-1.09	26.25
Core	CLP290	L12	0.26	-1.48	26.62
Core	CLP290	L12	0.26	-2.55	27.16
Core	CLP290	L12	0.27	-0.37	26.07
Core	CLP290	L12	0.29	-1.89	27.07
Core	CLP290	L12	0.29	-2.28	27.02
Core	CLP290	L12	0.3	-2.73	27.49
Core	CLP290	L12	0.31	-2.89	27.19
Core	CLP290	L12	0.33	-2.08	27.24
Core	CLP290	L12	0.34	-1.58	26.67
Core	CLP290	L12	0.35	-2.93	27.35
Core	CLP290	L12	0.41	-0.79	26.59
Core	CLP290	L12	0.41	-5.18	28.33
Core	CLP290	L12	0.41	-1.05	26.65
Core	CLP290	L12	0.46	-2.59	27.5
Core	CLP290	L12	0.48	-0.97	26.68
Core	CLP290	L12	0.48	-2.35	26.92
Core	CLP290	L12	0.48	-2.06	27.16
Core	CLP290	L12	0.49	-1.86	27.06
Core	CLP290	L12	0.49	-4.01	28.21
Core	CLP290	L12	0.5	-3.04	27.65
Core	CLP290	L12	0.5	-6.39	29.4
Core	CLP290	L12	0.52	-1.63	26.7
Core	CLP290	L12	0.54	-5.07	28.24
Core	CLP290	L12	0.54	-3.11	27.75
Core	CLP290	L12	0.56	-1.02	26.39
Core	CLP290	L12	0.58	-1.35	26.38
Core	CLP290	L12	0.58	-1.54	26.65
Core	CLP290	L12	0.59	-0.54	26.47
Core	CLP290	L12	0.59	-1.5	26.46
Core	CLP290	L12	0.6	-1.84	26.81
Core	CLP290	L12	0.6	-3.56	27.66
Core	CLP290	L12	0.6	-1.94	26.85
Core	CLP290	L12	0.61	-0.84	26.61
Core	CLP290	L12	0.61	-2.45	27.11
Core	CLP290	L12	0.61	-2.1	26.94
Core	CLP290	L12	0.62	-0.67	26.04
Core	CLP290	L12	0.62	-4.11	27.76
Core	CLP290	L12	0.62	-6.08	29.17
Core	CLP290	L12	0.64	-1.6	26.93
Core	CLP290	L12	0.64	-5.34	28.55
Core	CLP290	L12	0.65	-1.72	26.75
Core	CLP290	L12	0.66	-1.26	26.83
Core	CLP290	L12	0.66	-1.61	26.69
Core	CLP290	L12	0.66	-2.63	27.52
Core	CLP290	L12	0.66	-7.59	29.99
Core	CLP290	L12	0.67	-1.68	26.58
Core	CLP290	L12	0.67	-2.39	27.08
Core	CLP290	L12	0.69	-4.8	28.11
Core	CLP290	L12	0.69	-2.56	26.99
Core	CLP290	L12	0.71	-0.23	26.31
Core	CLP290	L12	0.71	-1.83	26.62
Core	CLP290	L12	0.71	-0.93	26.6
Core	CLP290	L12	0.71	-2.57	27.17
Core	CLP290	L12	0.75	-1.42	26.45
Core	CLP290	L12	0.75	-4.93	28.66
Core	CLP290	L12	0.77	0.31	25.55
Core	CLP290	L12	0.77	-1.38	26.39
Core	CLP290	L12	0.78	-2.08	27.23
Core	CLP290	L12	0.78	-1.59	26.99
Core	CLP290	L12	0.79	-1.31	26.36
Core	CLP290	L12	0.8	-1.99	26.7
Core	CLP290	L12	0.8	-1.24	26.51
Core	CLP290	L12	0.81	-1.53	26.65
Core	CLP290	L12	0.82	-5.28	28.84
Core	CLP290	L12	0.83	-1.43	26.91
Core	CLP290	L12	0.83	-2.1	26.76
Core	CLP290	L12	0.84	-1.24	26.82
Core	CLP290	L12	0.84	2.99	24.7
Core	CLP290	L12	0.84	-1.2	26.34
Core	CLP290	L12	0.86	-1.4	26.41
Core	CLP290	L12	0.89	-0.38	25.9
Core	CLP290	L12	0.9	-7.52	29.89
Core	CLP290	L12	0.9	-7.52	29.89
Core	CLP290	L12	0.9	-2.86	27.31
Core	CLP290	L12	0.91	-1.74	26.58
Core	CLP290	L12	0.91	-5.3	28.53
Core	CLP290	L12	0.91	-1.88	27.14
Core	CLP290	L12	0.93	-2.01	26.89
Core	CLP290	L12	0.94	-2.55	26.98
Core	CLP290	L12	0.95	-1.39	26.4
Core	CLP290	L12	0.95	-5.09	28.75
Core	CLP290	L12	0.96	-0.73	26.56
Core	CLP290	L12	0.96	-1.82	26.62
Core	CLP290	L12	0.96	-0.47	26.12
Core	CLP290	L12	0.97	-3.5	27.88
Core	CLP290	L12	0.98	-1.59	26.5
Core	CLP290	L12	0.98	-2.81	27.6
Core	CLP290	L12	0.99	-3.86	27.67
Core	CLP290	L12	1	-1.1	26.74
Core	CLP290	L12	1.01	-4.75	28.58
Core	CLP290	L12	1.02	-3.34	27.8
Core	CLP290	L12	1.03	-3.18	27.33
Core	CLP290	L12	1.03	-1.79	26.6
Core	CLP290	L12	1.04	-3.22	27.35
Core	CLP290	L12	1.04	-5.48	28.62
Core	CLP290	L12	1.05	-0.73	26.56
Core	CLP290	L12	1.09	-2.18	26.97
Core	CLP290	L12	1.09	-0.4	26.09
Core	CLP290	L12	1.1	-0.88	26.18
Core	CLP290	L12	1.1	-4.6	28.5
Core	CLP290	L12	1.1	-5.24	28.82
Core	CLP290	L12	1.11	-2.38	27.39
Core	CLP290	L12	1.13	-2.84	27.55
Core	CLP290	L12	1.13	-3.56	27.98
Core	CLP290	L12	1.14	-3.17	27.79
Core	CLP290	L12	1.15	-0.21	26.3
Core	CLP290	L12	1.15	1.87	25.26
Core	CLP290	L12	1.16	-0.32	26.36
Core	CLP290	L12	1.17	0.54	25.86
Core	CLP290	L12	1.18	-2.99	27.38
Core	CLP290	L12	1.18	-5.95	29.17
Core	CLP290	L12	1.19	-3.05	27.27
Core	CLP290	L12	1.21	-1.02	26.71
Core	CLP290	L12	1.22	-1.74	26.61
Core	CLP290	L12	1.23	-1.37	26.39
Core	CLP290	L12	1.24	1.26	25.57
Core	CLP290	L12	1.25	-1.9	27.08
Core	CLP290	L12	1.27	-5.28	28.38
Core	CLP290	L12	1.28	-2.68	27.04
Core	CLP290	L12	1.28	-2.23	27
Core	CLP290	L12	1.29	-1.63	27.01
Core	CLP290	L12	1.3	-1.45	26.92
Core	CLP290	L12	1.3	-2.71	27.49
Core	CLP290	L12	1.32	-0.05	26.22
Core	CLP290	L12	1.32	-4.88	28.18
Core	CLP290	L12	1.32	-1.87	26.68
Core	CLP290	L12	1.32	-0.48	25.98
Core	CLP290	L12	1.33	-2.91	27.65
Core	CLP290	L12	1.34	-0.43	26.41
Core	CLP290	L12	1.34	2.06	24.71
Core	CLP290	L12	1.34	-2.38	27.32
Core	CLP290	L12	1.34	-2.04	27.22
Core	CLP290	L12	1.35	-1.66	27.02
Core	CLP290	L12	1.36	0.41	25.99
Core	CLP290	L12	1.37	-1.01	26.21
Core	CLP290	L12	1.37	-0.22	25.82
Core	CLP290	L12	1.37	-1.66	27.03
Core	CLP290	L12	1.38	-2.7	27.09
Core	CLP290	L12	1.38	-2.82	27.11
Core	CLP290	L12	1.39	-1.27	26.83
Core	CLP290	L12	1.39	-2.02	27.14
Core	CLP290	L12	1.4	-1.94	26.68
Core	CLP290	L12	1.4	-6.61	29.5
Core	CLP290	L12	1.41	-1.2	26.8
Core	CLP290	L12	1.42	1.77	25.31
Core	CLP290	L12	1.42	-1.66	27.03
Core	CLP290	L12	1.43	-0.58	26.49
Core	CLP290	L12	1.44	-0.88	26.63
Core	CLP290	L12	1.45	-1.47	26.62
Core	CLP290	L12	1.46	-0.13	26.26
Core	CLP290	L12	1.47	-1.48	26.87
Core	CLP290	L12	1.48	-1.38	26.82
Core	CLP290	L12	1.48	-0.53	26.39
Core	CLP290	L12	1.48	-2.59	27.5
Core	CLP290	L12	1.49	-1.02	26.22
Core	CLP290	L12	1.5	-2.42	26.92
Core	CLP290	L12	1.51	-0.92	26.66
Core	CLP290	L12	1.51	0.15	25.81
Core	CLP290	L12	1.53	-0.08	25.92
Core	CLP290	L12	1.54	-2.16	27.28
Core	CLP290	L12	1.55	-0.67	26.53
Core	CLP290	L12	1.56	-0.68	26.47
Core	CLP290	L12	1.56	-2.21	27.31
Core	CLP290	L12	1.58	-3.31	27.4
Core	CLP290	L12	1.6	-5.18	28.33
Core	CLP290	L12	1.6	-0.4	26.4
Core	CLP290	L12	1.61	-3.56	27.67
Core	CLP290	L12	1.62	-1.31	26.85
Core	CLP290	L12	1.63	-3.78	28.09
Core	CLP290	L12	1.66	-1.37	26.57
Core	CLP290	L12	1.67	-4.85	28.17
Core	CLP290	L12	1.67	-2.82	27.61
Core	CLP290	L12	1.68	-0.98	26.69
Core	CLP290	L12	1.68	1.24	25.58
Core	CLP290	L12	1.69	-0.46	26.36
Core	CLP290	L12	1.7	1.22	25.59
Core	CLP290	L12	1.72	-0.67	26.53
Core	CLP290	L12	1.73	-1.46	26.86
Core	CLP290	L12	1.74	1.01	25.2
Core	CLP290	L12	1.76	-2.52	27.46
Core	CLP290	L12	1.77	-3.87	28.06
Core	CLP290	L12	1.81	-0.33	26.29
Core	CLP290	L12	1.81	0.76	25.75
Core	CLP290	L12	1.82	-0.29	26.34
Core	CLP290	L12	1.85	0.38	26
Core	CLP290	L12	1.85	-1.88	27.14
Core	CLP290	L12	1.86	-3.84	27.66
Core	CLP290	L12	1.86	-1.62	26.94
Core	CLP290	L12	1.87	-0.53	26.46
Core	CLP290	L12	1.87	1.07	25.59
Core	CLP290	L12	1.9	-5.55	28.52
Core	CLP290	L12	1.91	-0.4	26.39
Core	CLP290	L12	1.91	0.1	26.14
Core	CLP290	L12	1.91	-1.01	26.21
Core	CLP290	L12	1.93	-0.23	26
Core	CLP290	L12	1.93	-1.43	26.91
Core	CLP290	L12	1.95	-3.71	27.6
Core	CLP290	L12	1.97	0.19	26.1
Core	CLP290	L12	1.97	-2.64	27.02
Core	CLP290	L12	1.98	0.71	25.84
Core	CLP290	L12	1.99	-0.67	26.53
Core	CLP290	L12	1.99	-5.12	28.76
Core	CLP290	L12	2	1.38	25.51
Core	CLP290	L12	2	-3.27	27.84
Core	CLP290	L12	2.02	-0.53	26.46
Core	CLP290	L12	2.02	0.8	25.34
Core	CLP290	L12	2.02	-4.52	28.46
Core	CLP290	L12	2.03	-1.48	26.87
Core	CLP290	L12	2.04	-2.37	26.93
Core	CLP290	L12	2.05	-0.62	26.5
Core	CLP290	L12	2.05	-0.47	26.43
Core	CLP290	L12	2.05	-0.15	26.27
Core	CLP290	L12	2.05	-1.51	26.5
Core	CLP290	L12	2.05	-1.2	26.48
Core	CLP290	L12	2.06	-6.42	29.41
Core	CLP290	L12	2.08	-4.61	28.5
Core	CLP290	L12	2.1	-1.94	27.16
Core	CLP290	L12	2.1	-1.21	26.73
Core	CLP290	L12	2.11	-0.09	25.79
Core	CLP290	L12	2.12	-2.41	26.95
Core	CLP290	L12	2.13	-0.66	26.03
Core	CLP290	L12	2.13	-4.31	28.36
Core	CLP290	L12	2.14	-2.56	27.41
Core	CLP290	L12	2.14	-3.46	27.93
Core	CLP290	L12	2.16	-0.85	26.62
Core	CLP290	L12	2.16	-1.68	27.04
Core	CLP290	L12	2.17	-0.28	26.34
Core	CLP290	L12	2.19	-2.9	27.65
Core	CLP290	L12	2.21	0.01	26.19
Core	CLP290	L12	2.21	-4.24	28.32
Core	CLP290	L12	2.22	-1.06	26.66
Core	CLP290	L12	2.22	-0.29	26.34
Core	CLP290	L12	2.23	-3.09	27.74
Core	CLP290	L12	2.23	-1.11	26.68
Core	CLP290	L12	2.24	-0.27	26.33
Core	CLP290	L12	2.25	-0.97	26.68
Core	CLP290	L12	2.26	-0.81	26.11
Core	CLP290	L12	2.27	-2.89	27.57
Core	CLP290	L12	2.27	-3.22	27.81
Core	CLP290	L12	2.31	0.57	25.91
Core	CLP290	L12	2.39	-1.13	26.27
Core	CLP290	L12	2.4	-1.83	26.62
Core	CLP290	L12	2.41	0.8	25.8
Core	CLP290	L12	2.42	-2.27	27.33
Core	CLP290	L12	2.44	-7.13	29.77
Core	CLP290	L12	2.45	-1.77	27.01
Core	CLP290	L12	2.46	-2.3	26.86
Core	CLP290	L12	2.46	-2.3	26.86
Core	CLP290	L12	2.51	1.11	25.64
Core	CLP290	L12	2.53	-2.91	27.16
Core	CLP290	L12	2.53	0.43	25.91
Core	CLP290	L12	2.54	-4.62	28.02
Core	CLP290	L12	2.55	0.57	25.91
Core	CLP290	L12	2.55	-2.15	26.78
Core	CLP290	L12	2.59	-3.73	27.57
Core	CLP290	L12	2.62	1.71	24.89
Core	CLP290	L12	2.65	-3.8	27.61
Core	CLP290	L12	2.67	1.56	25.42
Core	CLP290	L12	2.68	-0.92	26.66
Core	CLP290	L12	2.68	-1.1	26.26
Core	CLP290	L12	2.71	-3.47	27.93
Core	CLP290	L12	2.72	-1.37	26.81
Core	CLP290	L12	2.73	0.62	25.89
Core	CLP290	L12	2.73	-0.31	26.35
Core	CLP290	L12	2.74	-0.51	26.46
Core	CLP290	L12	2.8	-4.04	28.22
Core	CLP290	L12	2.82	0.19	26.1
Core	CLP290	L12	2.85	-1.69	26.59
Core	CLP290	L12	2.92	-0.81	26.6
Core	CLP290	L12	2.92	1.36	25.03
Core	CLP290	L12	3.02	0.06	26.17
Core	CLP290	L12	3.03	1.11	25.64
Core	CLP290	L12	3.03	-5.12	28.26
Core	CLP290	L12	3.08	-1.44	26.43
Core	CLP290	L12	3.11	2.69	24.85
Core	CLP290	L12	3.14	-5.16	28.29
Core	CLP290	L12	3.24	0.46	25.96
Core	CLP290	L12	3.27	-1.17	26.29
Core	CLP290	L12	3.35	-1.31	26.85
Core	CLP290	L12	3.35	-1.18	26.72
Core	CLP290	L12	3.44	-6.03	28.72
Core	CLP290	L12	3.56	-1.54	26.96
Core	CLP290	L12	3.82	2.28	24.56
Core	CLP290	L12	3.85	-4.84	28.13
Core	CLP290	L12	3.99	-0.91	26.16
Core	CLP290	L12	4.81	0.12	25.64
Core	CLP290	L12	6.12	-1.47	26.48
Core	CLP290	L20	-15.56	-0.28	25.51
Core	CLP290	L20	-15.56	2.43	24.16
Core	CLP290	L20	-15.56	-0.28	25.51
Core	CLP290	L20	-15.56	2.43	24.16
Core	CLP290	L20	-15.49	1.64	24.55
Core	CLP290	L20	-15.49	1.64	24.55
Core	CLP290	L20	-15.35	-1.22	25.98
Core	CLP290	L20	-15.35	-1.22	25.98
Core	CLP290	L20	-15.2	3.43	23.66
Core	CLP290	L20	-15.2	3.43	23.66
Core	CLP290	L20	-15.19	-1.15	25.95
Core	CLP290	L20	-15.19	-1.15	25.95
Core	CLP290	L20	-15.17	0.53	25.11
Core	CLP290	L20	-15.17	0.53	25.11
Core	CLP290	L20	-14.57	2	24.37
Core	CLP290	L20	-14.57	2	24.37
Core	CLP290	L20	-14.49	1.71	24.52
Core	CLP290	L20	-14.49	1.71	24.52
Core	CLP290	L20	-14.48	4.75	23
Core	CLP290	L20	-14.48	4.75	23
Core	CLP290	L20	-14.38	3.43	23.66
Core	CLP290	L20	-14.38	3.43	23.66
Core	CLP290	L20	-14.07	-0.93	25.84
Core	CLP290	L20	-14.07	-0.93	25.84
Core	CLP290	L20	-13.99	2.43	24.16
Core	CLP290	L20	-13.99	2.43	24.16
Core	CLP290	L20	-13.94	2.02	24.37
Core	CLP290	L20	-13.94	2.02	24.37
Core	CLP290	L20	-13.72	4.86	22.94
Core	CLP290	L20	-13.72	4.86	22.94
Core	CLP290	L20	-13.3	2.33	24.21
Core	CLP290	L20	-13.3	2.33	24.21
Core	CLP290	L20	-13.26	-2.56	26.65
Core	CLP290	L20	-13.26	-2.56	26.65
Core	CLP290	L20	-13.02	2.36	24.19
Core	CLP290	L20	-13.02	2.36	24.19
Core	CLP290	L20	-12.86	-0.76	25.75
Core	CLP290	L20	-12.86	-0.76	25.75
Core	CLP290	L20	-12.3	-0.24	25.49
Core	CLP290	L20	-12.3	-0.24	25.49
Core	CLP290	L20	-12.03	-1.34	26.05
Core	CLP290	L20	-12.03	-1.34	26.05
Core	CLP290	L20	-11.88	-0.79	25.77
Core	CLP290	L20	-11.88	-0.79	25.77
Core	CLP290	L20	-11.56	2.14	24.31
Core	CLP290	L20	-11.56	2.14	24.31
Core	CLP290	L20	-11.38	0.1	25.32
Core	CLP290	L20	-11.38	0.1	25.32
Core	CLP290	L20	-11.29	2.34	24.11
Core	CLP290	L20	-11.29	2.34	24.11
Core	CLP290	L20	-10.79	0.76	24.99
Core	CLP290	L20	-10.79	0.76	24.99
Core	CLP290	L20	-10.43	3.59	24.65
Core	CLP290	L20	-10.31	2.38	24.18
Core	CLP290	L20	-10.31	2.38	24.18
Core	CLP290	L20	-9.98	3.18	23.69
Core	CLP290	L20	-9.98	3.18	23.69
Core	CLP290	L20	-9.82	3.2	23.68
Core	CLP290	L20	-9.82	3.2	23.68
Core	CLP290	L20	-9.64	2.38	24.18
Core	CLP290	L20	-9.64	2.38	24.18
Core	CLP290	L20	-9.6	5.93	23.03
Core	CLP290	L20	-9.52	0.45	25.15
Core	CLP290	L20	-9.52	0.45	25.15
Core	CLP290	L20	-8.99	0.97	24.89
Core	CLP290	L20	-8.99	0.97	24.89
Core	CLP290	L20	-8.6	4.2	23.89
Core	CLP290	L20	-8.54	0.81	25.59
Core	CLP290	L20	-8.53	2.82	23.97
Core	CLP290	L20	-8.53	2.82	23.97
Core	CLP290	L20	-8.12	2.74	25.07
Core	CLP290	L20	-8.08	-3.85	27.2
Core	CLP290	L20	-8.05	0.94	24.9
Core	CLP290	L20	-8.05	0.94	24.9
Core	CLP290	L20	-8.04	-0.83	26.41
Core	CLP290	L20	-7.9	4.4	23.17
Core	CLP290	L20	-7.9	4.4	23.17
Core	CLP290	L20	-7.9	4.4	23.17
Core	CLP290	L20	-7.9	4.4	23.17
Core	CLP290	L20	-7.2	2.51	24.03
Core	CLP290	L20	-7.2	2.51	24.03
Core	CLP290	L20	-7.15	3.72	23.42
Core	CLP290	L20	-7.15	3.72	23.42
Core	CLP290	L20	-7.05	0.18	25.19
Core	CLP290	L20	-7.05	0.18	25.19
Core	CLP290	L20	-6.95	8.18	21.9
Core	CLP290	L20	-6.42	-1.8	26.18
Core	CLP290	L20	-6.42	-1.8	26.18
Core	CLP290	L20	-6.41	2.74	24.62
Core	CLP290	L20	-6.24	2.74	25.08
Core	CLP290	L20	-6.2	-2.49	27.24
Core	CLP290	L20	-6.13	-6.14	28.44
Core	CLP290	L20	-6.04	3.07	23.74
Core	CLP290	L20	-6.04	3.07	23.74
Core	CLP290	L20	-5.9	-4.94	27.84
Core	CLP290	L20	-5.78	3.66	24.61
Core	CLP290	L20	-5.67	-5.64	28.19
Core	CLP290	L20	-5.54	-3.56	27.15
Core	CLP290	L20	-5.44	-5.57	28.07
Core	CLP290	L20	-5.3	4.02	23.27
Core	CLP290	L20	-5.3	4.02	23.27
Core	CLP290	L20	-5.26	0.62	25.06
Core	CLP290	L20	-5.26	0.62	25.06
Core	CLP290	L20	-5.07	-2.31	26.44
Core	CLP290	L20	-5.07	-2.31	26.44
Core	CLP290	L20	-5.02	4.28	23.23
Core	CLP290	L20	-5.02	4.28	23.23
Core	CLP290	L20	-4.97	-5.33	28.03
Core	CLP290	L20	-4.92	-2.95	26.84
Core	CLP290	L20	-4.83	2.63	24.05
Core	CLP290	L20	-4.83	2.63	24.05
Core	CLP290	L20	-4.57	-1.09	25.83
Core	CLP290	L20	-4.57	-1.09	25.83
Core	CLP290	L20	-4.53	-1.75	26.16
Core	CLP290	L20	-4.53	-1.75	26.16
Core	CLP290	L20	-4.49	4.97	23.51
Core	CLP290	L20	-4.48	-3.53	27.76
Core	CLP290	L20	-4.45	3.41	24.74
Core	CLP290	L20	-4.39	-1.04	25.89
Core	CLP290	L20	-4.39	-1.04	25.89
Core	CLP290	L20	-4.19	-1.73	26.23
Core	CLP290	L20	-4.19	-1.73	26.23
Core	CLP290	L20	-3.99	-0.4	25.57
Core	CLP290	L20	-3.99	-0.4	25.57
Core	CLP290	L20	-3.94	2.61	24.07
Core	CLP290	L20	-3.94	2.61	24.07
Core	CLP290	L20	-3.88	0.61	24.97
Core	CLP290	L20	-3.88	0.61	24.97
Core	CLP290	L20	-3.86	2.38	24.18
Core	CLP290	L20	-3.86	2.38	24.18
Core	CLP290	L20	-3.83	1.07	24.75
Core	CLP290	L20	-3.83	1.07	24.75
Core	CLP290	L20	-3.73	-5.38	28.06
Core	CLP290	L20	-3.69	-2.25	26.5
Core	CLP290	L20	-3.69	-2.25	26.5
Core	CLP290	L20	-3.57	-1.66	26.2
Core	CLP290	L20	-3.57	-1.66	26.2
Core	CLP290	L20	-3.57	-1.66	26.2
Core	CLP290	L20	-3.57	-1.66	26.2
Core	CLP290	L20	-3.49	-3.29	27.02
Core	CLP290	L20	-3.48	-5.9	28.95
Core	CLP290	L20	-3.47	-4.93	28.46
Core	CLP290	L20	-3.43	0.05	25.34
Core	CLP290	L20	-3.43	0.05	25.34
Core	CLP290	L20	-3.19	-2.17	26.45
Core	CLP290	L20	-3.19	-2.17	26.45
Core	CLP290	L20	-3.19	-2.86	27.42
Core	CLP290	L20	-3.04	-7.19	28.97
Core	CLP290	L20	-2.91	-7.76	29.88
Core	CLP290	L20	-2.9	-3.12	28
Core	CLP290	L20	-2.89	1.06	24.75
Core	CLP290	L20	-2.89	1.06	24.75
Core	CLP290	L20	-2.86	-3.9	27.32
Core	CLP290	L20	-2.8	-4.49	27.61
Core	CLP290	L20	-2.73	-3.68	27.83
Core	CLP290	L20	-2.72	-6.32	28.44
Core	CLP290	L20	-2.65	-2.43	26.59
Core	CLP290	L20	-2.65	-2.43	26.59
Core	CLP290	L20	-2.58	1.58	24.58
Core	CLP290	L20	-2.58	1.58	24.58
Core	CLP290	L20	-2.57	7.26	22.36
Core	CLP290	L20	-2.47	-5.22	27.98
Core	CLP290	L20	-2.42	-7.72	29.23
Core	CLP290	L20	-2.38	-1.83	26.28
Core	CLP290	L20	-2.38	1.74	24.41
Core	CLP290	L20	-2.38	-1.83	26.28
Core	CLP290	L20	-2.38	1.74	24.41
Core	CLP290	L20	-2.18	1.75	24.5
Core	CLP290	L20	-2.18	1.75	24.5
Core	CLP290	L20	-2.16	-2.08	27.48
Core	CLP290	L20	-2.12	0.65	25.05
Core	CLP290	L20	-2.12	0.65	25.05
Core	CLP290	L20	-2.03	-2.33	26.54
Core	CLP290	L20	-2.03	-2.33	26.54
Core	CLP290	L20	-1.88	-1.91	26.33
Core	CLP290	L20	-1.88	-1.91	26.33
Core	CLP290	L20	-1.87	1.64	24.55
Core	CLP290	L20	-1.87	1.64	24.55
Core	CLP290	L20	-1.74	-3.1	28
Core	CLP290	L20	-1.41	-0.19	25.91
Core	CLP290	L20	-1.41	-0.19	25.91
Core	CLP290	L20	-1.39	2.92	23.91
Core	CLP290	L20	-1.39	2.92	23.91
Core	CLP290	L20	-1.24	3.83	23.46
Core	CLP290	L20	-1.24	3.83	23.46
Core	CLP290	L20	-0.69	-2.16	26.89
Core	CLP290	L20	-0.69	-2.16	26.89
Core	CLP290	L20	0.4	3.47	23.54
Core	CLP290	L20	0.4	3.47	23.54
Core	CLP290	L20	0.6	-2.27	26.41
Core	CLP290	L20	0.6	-2.27	26.41
Core	CLP290	L20	0.79	-3.98	27.8
Core	CLP290	L20	1.17	2.64	23.96
Core	CLP290	L20	1.17	2.64	23.96
Core	CLP290	L20	1.46	-4.61	27.58
Core	CLP290	L20	1.51	-6.02	28.82
Core	CLP290	L20	2.02	-2.08	26.85
Core	CLP290	L20	2.02	-2.08	26.85
Core	CLP290	L20	2.14	2.32	24.65
Core	CLP290	L20	2.14	2.32	24.65
Core	CLP290	L20	2.49	0.82	24.96
Core	CLP290	L20	2.49	0.82	24.96
Core	CLP290	L20	3.46	-4.4	27.48
Core	CLP290	L20	4.17	2.26	24.24
Core	CLP290	L20	4.17	2.26	24.24
Core	CLP290	L20	4.41	-1.76	26.25
Core	CLP290	L20	4.41	-1.76	26.25
Core	CLP290	L20	4.46	0.31	25.66
Core	CLP290	L20	4.46	0.31	25.66
Core	CLP290	L20	4.5	1.43	24.66
Core	CLP290	L20	4.5	1.43	24.66
Core	CLP290	L20	4.95	-5.83	28.72
Core	CLP290	L20	5.18	4.55	23.53
Core	CLP290	L20	5.18	4.55	23.53
Core	CLP290	L20	5.36	-0.62	25.68
Core	CLP290	L20	5.36	-0.62	25.68
Core	CLP290	L20	5.37	-1.41	26.52
Core	CLP290	L20	5.37	-1.41	26.52
Core	CLP290	L20	5.41	-1.21	25.98
Core	CLP290	L20	5.41	-1.21	25.98
Core	CLP290	L20	5.47	2.57	24.09
Core	CLP290	L20	5.47	2.57	24.09
Core	CLP290	L20	5.7	-1.1	25.93
Core	CLP290	L20	5.7	-1.1	25.93
Core	CLP290	L20	5.78	-0.82	26.22
Core	CLP290	L20	5.78	-0.82	26.22
Core	CLP290	L20	6.06	1.51	24.62
Core	CLP290	L20	6.06	1.51	24.62
Core	CLP290	L20	6.14	-0.85	26.24
Core	CLP290	L20	6.14	-0.85	26.24
Core	CLP290	L20	6.16	-4.94	28.28
Core	CLP290	L20	6.17	-2.34	26.54
Core	CLP290	L20	6.17	-2.34	26.54
Core	CLP290	L20	6.25	-1.61	26.61
Core	CLP290	L20	6.25	-1.61	26.61
Core	CLP290	L20	6.5	0.24	25.69
Core	CLP290	L20	6.5	0.24	25.69
Core	CLP290	L20	6.66	-2	26.81
Core	CLP290	L20	6.66	-2	26.81
Core	CLP290	L20	6.68	2.34	24.64
Core	CLP290	L20	6.68	2.34	24.64
Core	CLP290	L20	6.82	-1.96	26.35
Core	CLP290	L20	6.82	-1.96	26.35
Core	CLP290	L20	6.84	2.05	24.35
Core	CLP290	L20	6.84	2.05	24.35
Core	CLP290	L20	6.9	-1.1	26.36
Core	CLP290	L20	6.9	-1.1	26.36
Core	CLP290	L20	6.97	0.13	25.31
Core	CLP290	L20	6.97	0.13	25.31
Core	CLP290	L20	7.01	-5.78	28.7
Core	CLP290	L20	7.21	-0.02	25.38
Core	CLP290	L20	7.21	-0.02	25.38
Core	CLP290	L20	7.27	0.63	25.49
Core	CLP290	L20	7.27	0.63	25.49
Core	CLP290	L20	7.3	4.85	23.38
Core	CLP290	L20	7.3	4.85	23.38
Core	CLP290	L20	7.36	1.57	24.59
Core	CLP290	L20	7.36	1.57	24.59
Core	CLP290	L20	7.43	0.96	25.33
Core	CLP290	L20	7.43	0.96	25.33
Core	CLP290	L20	7.55	0.95	25.34
Core	CLP290	L20	7.55	0.95	25.34
Core	CLP290	L20	7.66	0.07	25.78
Core	CLP290	L20	7.66	0.07	25.78
Core	CLP290	L20	7.68	2.05	24.78
Core	CLP290	L20	7.68	2.05	24.78
Core	CLP290	L20	7.74	-2.52	27.07
Core	CLP290	L20	7.74	-2.52	27.07
Core	CLP290	L20	7.94	-2.89	26.82
Core	CLP290	L20	7.94	-2.89	26.82
Core	CLP290	L20	8.35	3.38	24.12
Core	CLP290	L20	8.35	3.38	24.12
Core	CLP290	L20	8.38	0.38	25.62
Core	CLP290	L20	8.38	0.38	25.62
Core	CLP290	L20	8.39	0.18	25.72
Core	CLP290	L20	8.39	0.18	25.72
Core	CLP290	L20	8.41	0.12	25.75
Core	CLP290	L20	8.41	0.12	25.75
Core	CLP290	L20	8.42	-0.97	26.3
Core	CLP290	L20	8.42	-0.97	26.3
Core	CLP290	L20	8.62	5.89	22.86
Core	CLP290	L20	8.62	5.89	22.86
Core	CLP290	L20	8.78	-3.51	27.57
Core	CLP290	L20	8.78	-3.51	27.57
Core	CLP290	L20	8.93	-3.39	27.07
Core	CLP290	L20	8.93	-3.39	27.07
Core	CLP290	L20	9.1	3.05	24.29
Core	CLP290	L20	9.1	3.05	24.29
Core	CLP290	L20	9.16	-0.21	25.92
Core	CLP290	L20	9.16	-0.21	25.92
Core	CLP290	L20	9.24	-0.8	25.77
Core	CLP290	L20	9.24	-0.8	25.77
Core	CLP290	L20	9.35	3.34	24.14
Core	CLP290	L20	9.35	3.34	24.14
Core	CLP290	L20	9.56	0.57	25.09
Core	CLP290	L20	9.56	0.57	25.09
Core	CLP290	L20	9.59	0.89	25.37
Core	CLP290	L20	9.59	0.89	25.37
Core	CLP290	L20	9.65	-3.39	27.5
Core	CLP290	L20	9.65	-3.39	27.5
Core	CLP290	L20	10.26	-4.72	27.74
Core	CLP290	L20	10.37	0.28	25.67
Core	CLP290	L20	10.37	0.28	25.67
Core	CLP290	L20	10.62	-0.69	26.15
Core	CLP290	L20	10.62	-0.69	26.15
Core	CLP290	L20	10.7	-0.21	25.92
Core	CLP290	L20	10.7	-0.21	25.92
Core	CLP290	L20	10.85	0.65	25.05
Core	CLP290	L20	10.85	0.65	25.05
Core	CLP290	L20	10.92	2.96	24.33
Core	CLP290	L20	10.92	2.96	24.33
Core	CLP290	L20	11.15	3.66	23.98
Core	CLP290	L20	11.15	3.66	23.98
Core	CLP290	L20	11.31	0.3	25.66
Core	CLP290	L20	11.31	0.3	25.66
Core	CLP290	L20	11.32	0.04	25.79
Core	CLP290	L20	11.32	0.04	25.79
Shell	CLP290	L12	-1.39	-0.85	27
Shell	CLP290	L12	-0.76	-0.42	27.84
Shell	CLP290	L12	-0.71	-1.31	25.61
Shell	CLP290	L12	-0.7	-1.55	26.63
Shell	CLP290	L12	-0.67	-1.27	26.36
Shell	CLP290	L12	-0.59	-2.98	25.75
Shell	CLP290	L12	-0.5	-0.38	26.2
Shell	CLP290	L12	-0.42	-1.41	26.39
Shell	CLP290	L12	-0.39	0.09	27.39
Shell	CLP290	L12	-0.38	0.24	26.57
Shell	CLP290	L12	-0.38	-1.21	26.21
Shell	CLP290	L12	-0.36	-0.19	27.35
Shell	CLP290	L12	-0.36	-0.8	25.38
Shell	CLP290	L12	-0.35	-0.85	24.89
Shell	CLP290	L12	-0.34	-0.77	26.42
Shell	CLP290	L12	-0.32	0.21	27.57
Shell	CLP290	L12	-0.3	-0.02	27.26
Shell	CLP290	L12	-0.3	-0.07	26.54
Shell	CLP290	L12	-0.3	-1.07	25.94
Shell	CLP290	L12	-0.27	-1.77	25.44
Shell	CLP290	L12	-0.27	-2.01	26.59
Shell	CLP290	L12	-0.26	-1.16	27.05
Shell	CLP290	L12	-0.24	-0.54	26.74
Shell	CLP290	L12	-0.24	-1.38	26.76
Shell	CLP290	L12	-0.24	-0.31	25.62
Shell	CLP290	L12	-0.23	-0.92	25.16
Shell	CLP290	L12	-0.19	0.18	26.02
Shell	CLP290	L12	-0.17	-1.52	25.43
Shell	CLP290	L12	-0.15	-1.7	25.74
Shell	CLP290	L12	-0.15	-0.61	26.79
Shell	CLP290	L12	-0.12	-0.76	25.96
Shell	CLP290	L12	-0.12	-2.81	24.25
Shell	CLP290	L12	-0.1	-1.68	26.3
Shell	CLP290	L12	-0.07	-0.42	26.5
Shell	CLP290	L12	-0.06	-1.92	25.45
Shell	CLP290	L12	-0.01	-0.82	26.35
Shell	CLP290	L12	0.01	-0.15	26.69
Shell	CLP290	L12	0.04	-1.75	26.16
Shell	CLP290	L12	0.05	-0.46	25.43
Shell	CLP290	L12	0.05	-1.04	25.83
Shell	CLP290	L12	0.06	0.35	24.8
Shell	CLP290	L12	0.07	-0.66	26.07
Shell	CLP290	L12	0.08	-1.01	26.81
Shell	CLP290	L12	0.09	-1.36	26.71
Shell	CLP290	L12	0.11	0.1	27.22
Shell	CLP290	L12	0.14	-0.04	25.82
Shell	CLP290	L12	0.16	-0.87	26.14
Shell	CLP290	L12	0.18	-0.9	25.4
Shell	CLP290	L12	0.21	-1.72	27.18
Shell	CLP290	L12	0.22	-2.25	25.34
Shell	CLP290	L12	0.22	-0.82	26.53
Shell	CLP290	L12	0.25	-0.28	25.76
Shell	CLP290	L12	0.25	-0.91	26.33
Shell	CLP290	L12	0.26	-1.22	26.66
Shell	CLP290	L12	0.27	0.16	26.87
Shell	CLP290	L12	0.27	-0.68	26.92
Shell	CLP290	L12	0.28	-1.58	26.75
Shell	CLP290	L12	0.29	-0.33	26.52
Shell	CLP290	L12	0.29	-0.48	25.24
Shell	CLP290	L12	0.29	-0.95	25.8
Shell	CLP290	L12	0.3	-2.11	25.45
Shell	CLP290	L12	0.3	-1.76	26.01
Shell	CLP290	L12	0.31	-0.92	26.31
Shell	CLP290	L12	0.32	-0.58	26.49
Shell	CLP290	L12	0.32	-1.43	26.87
Shell	CLP290	L12	0.33	-1.94	24.94
Shell	CLP290	L12	0.33	-1.34	25.84
Shell	CLP290	L12	0.34	-2.05	26.53
Shell	CLP290	L12	0.36	-1.93	26.51
Shell	CLP290	L12	0.39	0.4	25.61
Shell	CLP290	L12	0.39	-1.48	25.36
Shell	CLP290	L12	0.43	0.12	26.5
Shell	CLP290	L12	0.44	-2.05	25.51
Shell	CLP290	L12	0.47	-1.54	25.62
Shell	CLP290	L12	0.48	-2.62	23.95
Shell	CLP290	L12	0.48	-1.47	25.6
Shell	CLP290	L12	0.51	-1.32	25.86
Shell	CLP290	L12	0.52	-1.64	25.2
Shell	CLP290	L12	0.52	0.24	26.64
Shell	CLP290	L12	0.52	-2.32	25.71
Shell	CLP290	L12	0.54	-1.05	26.34
Shell	CLP290	L12	0.54	-1.12	27.17
Shell	CLP290	L12	0.56	-1.35	26.27
Shell	CLP290	L12	0.57	-0.87	25.96
Shell	CLP290	L12	0.57	-1.22	24.41
Shell	CLP290	L12	0.58	-2.13	24.38
Shell	CLP290	L12	0.59	-2.63	25.96
Shell	CLP290	L12	0.6	-0.65	26.41
Shell	CLP290	L12	0.6	-0.83	25.6
Shell	CLP290	L12	0.6	-1.38	26.19
Shell	CLP290	L12	0.62	0.89	26.72
Shell	CLP290	L12	0.62	-1.09	26.06
Shell	CLP290	L12	0.62	-0.28	25.79
Shell	CLP290	L12	0.66	-0.74	26.23
Shell	CLP290	L12	0.66	-0.49	25.36
Shell	CLP290	L12	0.67	-0.31	26.91
Shell	CLP290	L12	0.68	-1.54	25.35
Shell	CLP290	L12	0.68	-1.06	25.69
Shell	CLP290	L12	0.7	-1.51	27.02
Shell	CLP290	L12	0.71	-2.36	24.99
Shell	CLP290	L12	0.72	-1.58	25.2
Shell	CLP290	L12	0.73	-1.25	25.28
Shell	CLP290	L12	0.74	1.15	28.16
Shell	CLP290	L12	0.75	-0.38	27.62
Shell	CLP290	L12	0.76	-2.27	25.68
Shell	CLP290	L12	0.78	-1.04	25.6
Shell	CLP290	L12	0.79	-1.75	25.49
Shell	CLP290	L12	0.8	-0.73	24.74
Shell	CLP290	L12	0.81	0.44	26.52
Shell	CLP290	L12	0.82	-0.87	26.78
Shell	CLP290	L12	0.83	-1.52	26.29
Shell	CLP290	L12	0.87	0.46	27.05
Shell	CLP290	L12	0.87	-2.11	24.82
Shell	CLP290	L12	0.89	-2.03	26.05
Shell	CLP290	L12	0.9	-1.69	25.3
Shell	CLP290	L12	0.9	-2.1	25.99
Shell	CLP290	L12	0.9	-1.69	26.66
Shell	CLP290	L12	0.9	-1.28	26.52
Shell	CLP290	L12	0.91	-1.87	24.83
Shell	CLP290	L12	0.91	-0.32	25.82
Shell	CLP290	L12	0.92	0.41	27.19
Shell	CLP290	L12	0.93	-1.07	26.14
Shell	CLP290	L12	0.93	-0.69	25.85
Shell	CLP290	L12	0.93	-1.67	26.78
Shell	CLP290	L12	0.94	-3.16	23.69
Shell	CLP290	L12	0.95	-0.73	26.09
Shell	CLP290	L12	0.96	0.28	26.47
Shell	CLP290	L12	0.97	1.51	24.09
Shell	CLP290	L12	0.97	-1.37	25.75
Shell	CLP290	L12	0.99	-0.67	25.56
Shell	CLP290	L12	1	2.22	26.46
Shell	CLP290	L12	1.01	-1.98	25.48
Shell	CLP290	L12	1.04	-0.92	25.8
Shell	CLP290	L12	1.05	0.86	27.18
Shell	CLP290	L12	1.08	1.16	26.95
Shell	CLP290	L12	1.08	-2.09	26.32
Shell	CLP290	L12	1.09	-1.68	25.06
Shell	CLP290	L12	1.1	-1.54	26.14
Shell	CLP290	L12	1.12	-0.43	25.81
Shell	CLP290	L12	1.12	-1.47	26.49
Shell	CLP290	L12	1.13	-2.45	25.4
Shell	CLP290	L12	1.16	-0.71	26.89
Shell	CLP290	L12	1.17	-0.97	26.08
Shell	CLP290	L12	1.2	-2.02	24.71
Shell	CLP290	L12	1.2	-0.27	26.76
Shell	CLP290	L12	1.22	-1.49	26.67
Shell	CLP290	L12	1.23	-0.39	25.72
Shell	CLP290	L12	1.23	0.2	26.35
Shell	CLP290	L12	1.23	-1.77	26.1
Shell	CLP290	L12	1.24	-0.87	26.46
Shell	CLP290	L12	1.24	-1.64	25.92
Shell	CLP290	L12	1.25	-1.92	25.64
Shell	CLP290	L12	1.26	-2.34	25.6
Shell	CLP290	L12	1.27	-1.48	26.54
Shell	CLP290	L12	1.29	-2.04	25.47
Shell	CLP290	L12	1.3	-1.93	26.04
Shell	CLP290	L12	1.31	-1.22	26.7
Shell	CLP290	L12	1.32	-2.36	25.28
Shell	CLP290	L12	1.32	-1.84	26.34
Shell	CLP290	L12	1.37	-1.93	24.6
Shell	CLP290	L12	1.37	-3.19	25.19
Shell	CLP290	L12	1.38	-1.72	25.01
Shell	CLP290	L12	1.39	-1.6	25.68
Shell	CLP290	L12	1.42	-0.93	26.18
Shell	CLP290	L12	1.44	-2.39	25.23
Shell	CLP290	L12	1.45	0.15	26.63
Shell	CLP290	L12	1.46	-1.14	25.64
Shell	CLP290	L12	1.46	-1.73	25.96
Shell	CLP290	L12	1.47	-0.25	25.76
Shell	CLP290	L12	1.47	-0.88	26.37
Shell	CLP290	L12	1.48	-0.64	26.03
Shell	CLP290	L12	1.5	-1.38	25.71
Shell	CLP290	L12	1.5	-2.1	26.58
Shell	CLP290	L12	1.52	-0.57	25.41
Shell	CLP290	L12	1.52	-1.36	25.85
Shell	CLP290	L12	1.53	0.02	26.29
Shell	CLP290	L12	1.53	-1.25	25.58
Shell	CLP290	L12	1.55	-0.83	26.11
Shell	CLP290	L12	1.58	-2.05	24.19
Shell	CLP290	L12	1.58	-0.15	26.23
Shell	CLP290	L12	1.6	-1.93	24.79
Shell	CLP290	L12	1.61	-2.42	25.08
Shell	CLP290	L12	1.66	1	27.26
Shell	CLP290	L12	1.71	-1.26	23.99
Shell	CLP290	L12	1.72	-1.61	24.92
Shell	CLP290	L12	1.73	-1.3	26.1
Shell	CLP290	L12	1.78	-1.7	24.68
Shell	CLP290	L12	1.78	-1.82	25.14
Shell	CLP290	L12	1.78	-1.82	25.14
Shell	CLP290	L12	1.8	-0.22	26.55
Shell	CLP290	L12	1.8	-1.39	26.38
Shell	CLP290	L12	1.86	-1.35	25.74
Shell	CLP290	L12	1.88	-2.26	25.69
Shell	CLP290	L12	1.91	-1.89	25.38
Shell	CLP290	L12	1.92	-1.86	25.68
Shell	CLP290	L12	1.94	-1.53	26.19
Shell	CLP290	L12	1.95	-0.02	26.52
Shell	CLP290	L12	1.96	-0.5	25.66
Shell	CLP290	L12	2.09	-2.22	25.61
Shell	CLP290	L12	2.15	-0.96	25.82
Shell	CLP290	L12	2.17	-1.16	25.81
Shell	CLP290	L12	2.19	0.66	26.21
Shell	CLP290	L12	2.2	-0.85	25.95
Shell	CLP290	L12	2.21	-1.47	24.78
Shell	CLP290	L12	2.26	0.17	26.48
Shell	CLP290	L12	2.31	-3.02	25.9
Shell	CLP290	L12	2.31	-0.56	25.9
Shell	CLP290	L12	2.32	-0.58	26.09
Shell	CLP290	L12	2.41	-0.05	25.63
Shell	CLP290	L12	2.48	-1.47	26.01
Shell	CLP290	L12	2.49	-1.1	25.3
Shell	CLP290	L12	2.51	1.27	25.94
Shell	CLP290	L12	2.55	-2.25	25.33
Shell	CLP290	L12	2.81	-1.72	24.76
Shell	CLP290	L12	2.85	-1.99	24.85
Shell	CLP290	L12	2.91	1.1	26.52
Shell	CLP290	L12	2.99	-1.94	25.29
Shell	CLP290	L12	3	1.56	27.11
Shell	CLP290	L12	3.05	-0.52	25.17
Shell	CLP290	L12	3.08	0.39	26.57
Shell	CLP290	L12	3.1	-0.56	25.93
Shell	CLP290	L12	3.21	-0.45	26.01
Shell	CLP290	L12	3.38	0.17	26.26
Shell	CLP290	L12	3.38	-1.87	25.75
Shell	CLP290	L12	3.4	-1.04	25.34
Shell	CLP290	L12	3.64	0.65	25.8
Shell	CLP290	L20	-11.91	-0.77	24.12
Shell	CLP290	L20	-10.29	0.74	24.77
Shell	CLP290	L20	-10.06	0.29	25.21
Shell	CLP290	L20	-9.21	0.21	25.03
Shell	CLP290	L20	-8.95	-0.62	24.23
Shell	CLP290	L20	-8.94	-0.36	23.85
Shell	CLP290	L20	-8.76	-3.06	28.72
Shell	CLP290	L20	-8.63	-3.11	22.52
Shell	CLP290	L20	-8.48	-3.66	24.34
Shell	CLP290	L20	-7.93	-5.41	25.62
Shell	CLP290	L20	-7.89	-5.13	25.38
Shell	CLP290	L20	-7.83	-3.36	25.91
Shell	CLP290	L20	-7.51	-1.3	26.82
Shell	CLP290	L20	-7.39	-4.21	24.53
Shell	CLP290	L20	-7.32	-1.1	24.65
Shell	CLP290	L20	-7.28	1.04	26.69
Shell	CLP290	L20	-7.27	0.62	25.57
Shell	CLP290	L20	-7.26	-5	24.43
Shell	CLP290	L20	-7.16	-3.06	25.52
Shell	CLP290	L20	-7.13	1.07	28.36
Shell	CLP290	L20	-7.05	2.61	27.03
Shell	CLP290	L20	-6.94	0.76	24.51
Shell	CLP290	L20	-6.71	-3	25.94
Shell	CLP290	L20	-6.68	-0.98	24.02
Shell	CLP290	L20	-6.64	-3.82	25.78
Shell	CLP290	L20	-6.53	-0.58	23.95
Shell	CLP290	L20	-6.53	0.88	26.93
Shell	CLP290	L20	-6.48	0.7	24.75
Shell	CLP290	L20	-6.39	0.38	26.3
Shell	CLP290	L20	-6.26	1.38	26.7
Shell	CLP290	L20	-6.25	1.33	26.43
Shell	CLP290	L20	-6.19	0.61	25.24
Shell	CLP290	L20	-6.18	0.63	25.12
Shell	CLP290	L20	-6.1	-0.08	25.52
Shell	CLP290	L20	-6.07	-1.26	23.42
Shell	CLP290	L20	-6.07	-0.28	26.06
Shell	CLP290	L20	-5.99	0.99	26.46
Shell	CLP290	L20	-5.94	2.29	27.75
Shell	CLP290	L20	-5.89	-2.04	24.8
Shell	CLP290	L20	-5.85	0.68	25.45
Shell	CLP290	L20	-5.82	0.38	25.97
Shell	CLP290	L20	-5.65	2.42	26.68
Shell	CLP290	L20	-5.64	-3.56	25.56
Shell	CLP290	L20	-5.64	2.76	27.72
Shell	CLP290	L20	-5.63	-3.52	26.68
Shell	CLP290	L20	-5.62	0.49	26.04
Shell	CLP290	L20	-5.61	-4.94	24.25
Shell	CLP290	L20	-5.53	2.36	25.87
Shell	CLP290	L20	-5.49	1.1	24.79
Shell	CLP290	L20	-5.49	-2.34	24.74
Shell	CLP290	L20	-5.47	-1.91	24.03
Shell	CLP290	L20	-5.44	-1.02	26.12
Shell	CLP290	L20	-5.42	2.18	28
Shell	CLP290	L20	-5.38	1.48	26.03
Shell	CLP290	L20	-5.33	0.72	25.76
Shell	CLP290	L20	-5.32	1.04	26.48
Shell	CLP290	L20	-5.25	0.38	25.25
Shell	CLP290	L20	-5.22	-0.48	27.16
Shell	CLP290	L20	-5.18	0.93	24.98
Shell	CLP290	L20	-5.17	-3.75	25.28
Shell	CLP290	L20	-5.15	1.48	26.62
Shell	CLP290	L20	-5.1	-4.85	25.73
Shell	CLP290	L20	-5.09	1.18	26.26
Shell	CLP290	L20	-5.09	2.09	26.44
Shell	CLP290	L20	-5.04	-3.88	26.64
Shell	CLP290	L20	-4.89	-3.12	25.93
Shell	CLP290	L20	-4.85	2.01	25.72
Shell	CLP290	L20	-4.82	0.68	24.87
Shell	CLP290	L20	-4.81	0.08	25.6
Shell	CLP290	L20	-4.77	0.05	26.25
Shell	CLP290	L20	-4.75	0.08	27.05
Shell	CLP290	L20	-4.75	-1.69	26.66
Shell	CLP290	L20	-4.73	-3.79	23.75
Shell	CLP290	L20	-4.67	1.96	25.67
Shell	CLP290	L20	-4.67	1.17	25.2
Shell	CLP290	L20	-4.67	-1.4	24.88
Shell	CLP290	L20	-4.67	1.74	26.54
Shell	CLP290	L20	-4.62	1.72	26.14
Shell	CLP290	L20	-4.61	-1.44	26.47
Shell	CLP290	L20	-4.6	2.16	27.52
Shell	CLP290	L20	-4.52	0.68	24.26
Shell	CLP290	L20	-4.51	-1.73	25.24
Shell	CLP290	L20	-4.5	-1.08	24.61
Shell	CLP290	L20	-4.5	-1.42	24.44
Shell	CLP290	L20	-4.5	1.8	26.39
Shell	CLP290	L20	-4.49	1.26	26.13
Shell	CLP290	L20	-4.48	2.14	25.98
Shell	CLP290	L20	-4.44	-2.26	26.96
Shell	CLP290	L20	-4.4	-1	26.13
Shell	CLP290	L20	-4.32	0.22	24.78
Shell	CLP290	L20	-4.3	1.75	25.8
Shell	CLP290	L20	-4.3	-0.06	25.22
Shell	CLP290	L20	-4.29	0.84	25.08
Shell	CLP290	L20	-4.28	-2.4	26.98
Shell	CLP290	L20	-4.24	2.2	25.59
Shell	CLP290	L20	-4.2	2.09	25.35
Shell	CLP290	L20	-4.17	2.71	25.72
Shell	CLP290	L20	-4.15	3.01	27.6
Shell	CLP290	L20	-4.06	-2.16	24.97
Shell	CLP290	L20	-4.06	-0.07	24.04
Shell	CLP290	L20	-4.05	-0.32	24.38
Shell	CLP290	L20	-3.97	-2.7	24.17
Shell	CLP290	L20	-3.91	-0.93	27.06
Shell	CLP290	L20	-3.84	-0.62	25.72
Shell	CLP290	L20	-3.81	-0.13	24.34
Shell	CLP290	L20	-3.78	0.72	25.02
Shell	CLP290	L20	-3.76	0.88	24.59
Shell	CLP290	L20	-3.72	0.33	26.53
Shell	CLP290	L20	-3.72	0.65	25.24
Shell	CLP290	L20	-3.65	-0.28	24.26
Shell	CLP290	L20	-3.62	1.3	25.51
Shell	CLP290	L20	-3.62	1.64	24.73
Shell	CLP290	L20	-3.6	-0.05	25.05
Shell	CLP290	L20	-3.59	0	23.9
Shell	CLP290	L20	-3.58	-2.96	26.03
Shell	CLP290	L20	-3.57	1.41	25.04
Shell	CLP290	L20	-3.53	-1.81	24.85
Shell	CLP290	L20	-3.52	-2.77	27.08
Shell	CLP290	L20	-3.45	0.87	24.86
Shell	CLP290	L20	-3.44	-0.31	25.59
Shell	CLP290	L20	-3.37	0.85	25.09
Shell	CLP290	L20	-3.32	-0.38	25.33
Shell	CLP290	L20	-3.29	-0.23	25.19
Shell	CLP290	L20	-3.28	-2.26	25.76
Shell	CLP290	L20	-3.08	-1.66	25.15
Shell	CLP290	L20	-2.99	1.08	25.96
Shell	CLP290	L20	-2.95	-1.1	25.68
Shell	CLP290	L20	-2.95	1.42	25.54
Shell	CLP290	L20	-2.86	-0.39	25.51
Shell	CLP290	L20	-2.85	-1.39	25.17
Shell	CLP290	L20	-2.83	-1.91	24.66
Shell	CLP290	L20	-2.8	1.26	26.3
Shell	CLP290	L20	-2.74	-1.22	25.19
Shell	CLP290	L20	-2.74	1.43	25.35
Shell	CLP290	L20	-2.68	-2.24	25.24
Shell	CLP290	L20	-2.61	2.1	26.5
Shell	CLP290	L20	-2.58	-0.04	25.28
Shell	CLP290	L20	-2.57	-1.08	25.53
Shell	CLP290	L20	-2.55	-2.83	24.26
Shell	CLP290	L20	-2.5	-2.3	24.62
Shell	CLP290	L20	-2.49	0.82	25.27
Shell	CLP290	L20	-2.47	0.23	24.97
Shell	CLP290	L20	-2.37	1.48	26.1
Shell	CLP290	L20	-2.35	3	26.44
Shell	CLP290	L20	-2.21	1.04	25.4
Shell	CLP290	L20	-1.81	-2.08	24.4
Shell	CLP290	L20	-1.78	0.65	25.38
Shell	CLP290	L20	-1.67	-1.65	25
Shell	CLP290	L20	-1.58	-1.28	24.73
Shell	CLP290	L20	-1.33	2.7	26.63
Shell	CLP290	L20	-1.3	-2.34	24.54
Shell	CLP290	L20	-0.92	0.49	26.12
Shell	CLP290	L20	-0.53	0.85	26.43
Shell	CLP290	L20	3.94	-1.56	25.55
Shell	CLP290	L20	4.4	-0.13	25.78
Shell	CLP290	L20	4.43	0.56	25.48
Shell	CLP290	L20	5.32	2.06	26.24
Shell	CLP290	L20	5.43	2.78	25.8
Shell	CLP290	L20	5.58	-0.01	24.95
Shell	CLP290	L20	5.65	1.13	27.64
Shell	CLP290	L20	5.7	1.04	25.09
Shell	CLP290	L20	5.81	0.99	27.31
Shell	CLP290	L20	5.86	0.58	27.51
Shell	CLP290	L20	6.59	0.27	27.39
Shell	CLP290	L20	6.86	1.42	27.43
Shell	CLP290	L20	6.99	3.11	26.51
Shell	CLP290	L20	7.12	1.03	25.31
Shell	CLP290	L20	7.96	-0.23	24.4
Shell	CLP290	L20	7.96	0.82	25.39
Shell	CLP290	L20	8.01	0.47	27.97
Shell	CLP290	L20	8.21	1.77	27.3
Shell	CLP290	L20	8.41	1.75	25.98
Shell	CLP290	L20	8.42	1.18	25.65
Shell	CLP290	L20	8.63	-0.49	25.32
Shell	CLP290	L20	8.64	0.24	26.4
Shell	CLP290	L20	9.19	0.11	24.18
Shell	CLP290	L20	9.92	0.65	26.05
Shell	CLP290	L20	10.06	0.36	24.83
Shell	CLP290	L20	10.34	0.84	25.16
Shell	CLP290	L20	10.52	0.02	24.06
Shell	CLP290	L20	10.77	0.67	24.2
Shell	CLP290	L20	11.15	1.1	25.07
Shell	CLP290	L20	11.19	2.17	24.82
Shell	CLP290	L20	11.45	1.42	24.79
Shell	CLP290	L20	11.61	-0.37	23.91
Shell	CLP290	L20	11.75	1.24	24.98
Core	VU	L12	1.69606	-0.157062	24.357
Core	VU	L12	-0.846938	-3.68006	26.1185
Core	VU	L12	-0.0469375	-3.71006	26.1335
Core	VU	L12	-0.128938	-2.49206	25.5245
Core	VU	L12	0.228063	-3.59506	26.076
Core	VU	L12	-0.854938	-1.27806	24.9175
Core	VU	L12	-1.06794	-3.33106	25.944
Core	VU	L12	-1.42794	-4.11106	26.334
Core	VU	L12	0.208063	-4.05506	26.306
Core	VU	L12	0.572063	-2.00106	25.279
Core	VU	L12	1.30006	-3.18306	25.87
Core	VU	L12	-0.292938	-2.65606	25.6065
Core	VU	L12	0.0740625	-1.48906	25.023
Core	VU	L12	-1.02994	-3.24306	25.9
Core	VU	L12	0.134063	-1.07906	24.818
Core	VU	L12	0.464062	-3.28906	25.923
Core	VU	L12	0.878062	-3.25506	25.906
Core	VU	L12	-0.577937	-2.14106	25.349
Core	VU	L12	-0.439937	-2.87306	25.715
Core	VU	L12	0.375063	-2.06806	25.3125
Core	VU	L12	1.46206	-1.23106	24.894
Core	VU	L12	0.690063	-4.77306	26.665
Core	VU	L12	0.686063	-2.61706	25.587
Core	VU	L12	2.35006	-1.44306	25
Core	VU	L12	-0.549937	-2.73306	25.645
Core	VU	L12	3.06206	-3.11106	25.834
Core	VU	L12	0.793063	-0.740062	24.6485
Core	VU	L12	0.200063	-3.28306	25.92
Core	VU	L12	-0.411938	-3.75506	26.156
Core	VU	L12	1.55306	-1.00006	24.7785
Core	VU	L12	0.818063	-0.705063	24.631
Core	VU	L12	0.830063	-1.19306	24.875
Core	VU	L12	-0.929937	-3.03306	25.795
Core	VU	L12	2.18106	-0.612062	24.5845
Core	VU	L12	2.20306	-1.56006	25.0585
Core	VU	L12	1.53006	-1.77306	25.165
Core	VU	L12	0.917063	-2.62606	25.5915
Core	VU	L12	0.981062	-1.73206	25.1445
Core	VU	L12	-0.697937	-1.14106	24.849
Core	VU	L12	-0.351938	-2.66506	25.611
Core	VU	L12	1.72606	-0.267062	24.412
Core	VU	L12	-1.66158	-1.2645	25.301
Core	VU	L12	0.233417	-0.6695	25.0035
Core	VU	L12	-0.723583	-2.9365	26.137
Core	VU	L12	-0.893583	-0.4365	24.887
Core	VU	L12	0.791417	-1.5515	25.4445
Core	VU	L12	-0.504583	-1.4075	25.3725
Core	VU	L12	1.45842	0.1555	24.591
Core	VU	L12	0.460417	0.1375	24.6
Core	VU	L12	0.547417	-1.9755	25.6565
Core	VU	L12	-0.366583	-1.3295	25.3335
Core	VU	L12	0.770417	-1.3925	25.365
Core	VU	L12	-1.77258	-2.3555	25.8465
Core	VU	L12	0.778417	-4.0445	26.691
Core	VU	L12	-1.03358	-1.9265	25.632
Core	VU	L12	0.557417	-2.5055	25.9215
Core	VU	L12	0.812417	1.6895	23.824
Core	VU	L12	-1.68658	-2.4895	25.9135
Core	VU	L12	0.140417	-1.5425	25.44
Core	VU	L12	1.19642	2.3135	23.512
Core	VU	L12	-1.24258	-1.8355	25.5865
Core	VU	L12	0.118417	-1.2545	25.296
Core	VU	L12	0.362417	-3.1105	26.224
Core	VU	L12	0.339417	-2.1635	25.7505
Core	VU	L12	0.447417	-2.2955	25.8165
Core	VU	L12	-1.12958	-1.9725	25.655
Core	VU	L12	-0.0435833	-2.2165	25.777
Core	VU	L12	2.29342	2.5105	23.4135
Core	VU	L12	1.12942	-1.2535	25.2955
Core	VU	L12	-0.104583	-2.4475	25.8925
Core	VU	L12	-0.523583	-0.9465	25.142
Core	VU	L12	1.77642	0.8835	24.227
Core	VU	L12	0.105417	-0.6575	24.9975
Core	VU	L12	0.457417	-0.2555	24.7965
Core	VU	L12	0.715417	-0.3075	24.8225
Core	VU	L12	-0.260583	-0.1035	24.7205
Core	VU	L12	-1.43358	-0.8265	25.082
Core	VU	L12	0.0724167	-1.6705	25.504
Core	VU	L12	-0.843583	-1.2265	25.282
Core	VU	L12	0.185417	-1.0075	25.1725
Core	VU	L12	0.939417	-0.7135	25.0255
Core	VU	L12	0.118417	0.2255	24.556
Core	VU	L12	-0.276583	0.1105	24.6135
Core	VU	L12	-0.637583	-0.7305	25.034
Core	VU	L12	0.0594167	-2.1835	25.7605
Core	VU	L12	-0.851583	-2.0845	25.711
Core	VU	L12	0.134417	1.8415	23.748
Core	VU	L12	0.297417	-0.1855	24.7615
Core	VU	L12	-0.151583	-0.6045	24.971
Core	VU	L12	0.262417	-1.4305	25.384
Core	VU	L12	0.985682	-1.0875	25.3875
Core	VU	L12	-0.858318	-0.2215	24.9545
Core	VU	L12	0.135682	1.4725	24.1075
Core	VU	L12	-2.00332	-0.0465	24.867
Core	VU	L12	-0.846318	0.7605	24.4635
Core	VU	L12	-0.647318	-0.5305	25.109
Core	VU	L12	-1.51132	-0.6945	25.191
Core	VU	L12	-0.993318	0.2835	24.702
Core	VU	L12	0.144682	0.3415	24.673
Core	VU	L12	-2.34032	-0.6235	25.1555
Core	VU	L12	-0.0233182	0.6535	24.517
Core	VU	L12	-1.81932	-0.4825	25.085
Core	VU	L12	-0.668318	0.0185	24.8345
Core	VU	L12	0.666682	-2.0865	25.887
Core	VU	L12	-2.39432	-1.5575	25.6225
Core	VU	L12	-0.244318	-2.1475	25.9175
Core	VU	L12	-1.15132	0.0355	24.826
Core	VU	L12	-1.65532	-0.5985	25.143
Core	VU	L12	-1.83132	0.3355	24.676
Core	VU	L12	-0.232318	-0.2355	24.9615
Core	VU	L12	-1.49932	-0.8525	25.27
Core	VU	L12	-0.521318	0.0155	24.836
Core	VU	L12	-2.12932	1.1175	24.285
Core	VU	L12	-0.419318	-0.4325	25.06
Core	VU	L12	-0.916318	-0.2595	24.9735
Core	VU	L12	-2.38632	1.0305	24.3285
Core	VU	L12	0.569682	1.1465	24.2705
Core	VU	L12	-1.58032	0.0365	24.8255
Core	VU	L12	-0.743318	-1.1165	25.402
Core	VU	L12	-0.967318	-0.9405	25.314
Core	VU	L12	-0.666318	0.1505	24.7685
Core	VU	L12	-1.15387	1.51004	23.896
Core	VU	L12	-1.09687	0.557043	24.3725
Core	VU	L12	-1.13087	-0.136957	24.7195
Core	VU	L12	-0.21487	1.53904	23.8815
Core	VU	L12	-0.70887	0.195043	24.5535
Core	VU	L12	-1.57087	-0.176957	24.7395
Core	VU	L12	-1.20187	0.152043	24.575
Core	VU	L12	-0.51287	-0.398957	24.8505
Core	VU	L12	-1.15187	-0.257957	24.78
Core	VU	L12	-0.0248696	1.66904	23.8165
Core	VU	L12	-1.84087	0.0930435	24.6045
Core	VU	L12	-1.50687	-0.752957	25.0275
Core	VU	L12	-1.76987	-1.05596	25.179
Core	VU	L12	-1.03287	0.601043	24.3505
Core	VU	L12	-1.56487	0.209043	24.5465
Core	VU	L12	-1.91187	-0.717957	25.01
Core	VU	L12	-0.45087	-0.256957	24.7795
Core	VU	L12	-0.82087	-0.126957	24.7145
Core	VU	L12	-0.80387	-1.30996	25.306
Core	VU	L12	-1.78987	-0.665957	24.984
Core	VU	L12	-1.24787	-0.753957	25.028
Core	VU	L12	-0.51587	-0.0819565	24.692
Core	VU	L12	-0.56387	-0.629957	24.966
Core	VU	L12	-0.82887	-0.524957	24.9135
Core	VU	L12	0.96313	-1.74296	25.5225
Core	VU	L12	-0.92987	-0.755957	25.029
Core	VU	L12	0.54613	-1.52996	25.416
Core	VU	L12	0.0241304	-2.39196	25.847
Core	VU	L12	-0.39987	-1.23596	25.269
Core	VU	L12	-0.95687	-1.13296	25.2175
Core	VU	L12	-0.89887	-0.834957	25.0685
Core	VU	L12	-0.99987	-2.23596	25.769
Core	VU	L12	-0.34187	-1.70796	25.505
Core	VU	L12	-0.48487	-0.550957	24.9265
Core	VU	L12	-0.46487	-3.68096	26.4915
Core	VU	L12	-0.77387	-1.92996	25.616
Core	VU	L12	-0.45587	-1.14196	25.222
Core	VU	L20	-14.1795	-2.61641	25.992
Core	VU	L20	-12.2555	-2.21241	25.79
Core	VU	L20	-11.5465	-0.613409	24.9905
Core	VU	L20	-11.2445	-2.53341	25.9505
Core	VU	L20	-10.7275	-0.400409	24.884
Core	VU	L20	-10.1735	0.342591	24.5125
Core	VU	L20	-8.9285	-2.51641	25.942
Core	VU	L20	-8.6505	-0.396409	24.882
Core	VU	L20	-7.2905	-3.14741	26.2575
Core	VU	L20	-7.1815	-1.78741	25.5775
Core	VU	L20	-6.3875	-2.94441	26.156
Core	VU	L20	-6.2515	-4.44841	26.908
Core	VU	L20	-6.0895	-7.50641	28.437
Core	VU	L20	-5.7755	-0.404409	24.886
Core	VU	L20	-5.2485	-6.23541	27.8015
Core	VU	L20	-4.6295	-1.55641	25.462
Core	VU	L20	-2.6985	-4.83541	27.1015
Core	VU	L20	-1.6355	-0.442409	24.905
Core	VU	L20	-1.4985	-0.575409	24.9715
Core	VU	L20	-1.1425	-1.67941	25.5235
Core	VU	L20	-0.5935	-0.890409	25.129
Core	VU	L20	-0.0965	-1.12341	25.2455
Core	VU	L20	-0.0295	-0.546409	24.957
Core	VU	L20	-1.35996	-0.888852	24.4585
Core	VU	L20	-1.23696	-2.40585	25.217
Core	VU	L20	-1.17096	-1.82985	24.929
Core	VU	L20	-1.09496	-0.273852	24.151
Core	VU	L20	-1.04596	-2.41485	25.2215
Core	VU	L20	-0.269963	-0.308852	24.1685
Core	VU	L20	-0.033963	-0.852852	24.4405
Core	VU	L20	-12.4085	-3.04195	25.369
Core	VU	L20	-11.0924	-2.30795	25.002
Core	VU	L20	-11.6965	0.78705	23.4545
[truncated: 522 more rows]
