# Supplementary material for: Seasonal plasticity in GABAA signaling is necessary for restoring phase synchrony in the master circadian clock network
Source: eLife. 2019 Nov 20;8:e49578. doi: 10.7554/eLife.49578 (PMC6867713; doi:10.7554/eLife.49578)
Supplement: Figure 6—source data 1. [file elife-49578-fig6-data1.xlsx]

## Sheet: Sheet1
Source Data File 3. Cellular data for coupling and period responses in Figure 6 (ACE conditions).
Cell Type	Drug Condition	Photoperiod	Relative Phase on Cycle2	Change in Phase Relationship Cycle2-4	Cellular Period
Core	ACE	L12	-3.34	0.96	24.46
Core	ACE	L12	-3.2	-2.06	25.47
Core	ACE	L12	-3	-1.46	25.17
Core	ACE	L12	-2.88	-0.77	25.32
Core	ACE	L12	-2.88	-0.13	25
Core	ACE	L12	-2.87	1.8	24.04
Core	ACE	L12	-2.86	-1.44	25.16
Core	ACE	L12	-2.85	-1.56	24.79
Core	ACE	L12	-2.83	-2.05	25.96
Core	ACE	L12	-2.8	0.19	24.35
Core	ACE	L12	-2.77	2.21	23.34
Core	ACE	L12	-2.75	-3.29	26.09
Core	ACE	L12	-2.71	-2.27	25.14
Core	ACE	L12	-2.71	-2.67	25.78
Core	ACE	L12	-2.71	0.18	24.85
Core	ACE	L12	-2.71	-1.73	25.8
Core	ACE	L12	-2.69	-0.38	25.13
Core	ACE	L12	-2.57	-0.35	24.62
Core	ACE	L12	-2.57	-1.09	25.48
Core	ACE	L12	-2.56	0.05	24.42
Core	ACE	L12	-2.47	-1.1	24.56
Core	ACE	L12	-2.4	-0.77	24.4
Core	ACE	L12	-2.4	-0.28	24.58
Core	ACE	L12	-2.4	0.56	24.66
Core	ACE	L12	-2.39	-1.52	24.77
Core	ACE	L12	-2.38	-2.04	25.03
Core	ACE	L12	-2.36	-0.44	24.93
Core	ACE	L12	-2.36	0.77	24.55
Core	ACE	L12	-2.35	-0.32	24.6
Core	ACE	L12	-2.33	-0.99	24.51
Core	ACE	L12	-2.33	-1.33	25.1
Core	ACE	L12	-2.32	-1.09	24.55
Core	ACE	L12	-2.31	-0.08	24.48
Core	ACE	L12	-2.29	0.39	24.74
Core	ACE	L12	-2.28	0.17	24.36
Core	ACE	L12	-2.25	0.03	24.43
Core	ACE	L12	-2.25	0.29	24.79
Core	ACE	L12	-2.24	-1.99	25
Core	ACE	L12	-2.24	-2.72	25.8
Core	ACE	L12	-2.24	-1.52	25.7
Core	ACE	L12	-2.22	-0.8	24.84
Core	ACE	L12	-2.16	2.85	23.51
Core	ACE	L12	-2.16	0.6	24.64
Core	ACE	L12	-2.14	-3.38	26.63
Core	ACE	L12	-2.12	-1.82	24.92
Core	ACE	L12	-2.1	-0.26	25.07
Core	ACE	L12	-2.07	-0.93	25.18
Core	ACE	L12	-2.07	-1.6	24.81
Core	ACE	L12	-2.05	-0.67	24.78
Core	ACE	L12	-2.04	0.45	24.71
Core	ACE	L12	-2.04	1.95	23.96
Core	ACE	L12	-2.01	-3.48	26.67
Core	ACE	L12	-1.99	0.89	24.49
Core	ACE	L12	-1.98	-0.18	24.53
Core	ACE	L12	-1.97	-1.59	24.8
Core	ACE	L12	-1.95	-2.01	25.45
Core	ACE	L12	-1.94	-0.56	25.21
Core	ACE	L12	-1.92	-2.26	25.84
Core	ACE	L12	-1.92	-2.76	25.82
Core	ACE	L12	-1.92	-0.26	25.07
Core	ACE	L12	-1.91	2	23.94
Core	ACE	L12	-1.9	-0.45	24.67
Core	ACE	L12	-1.87	-2.16	25.52
Core	ACE	L12	-1.86	1.81	24.03
Core	ACE	L12	-1.83	-0.5	24.96
Core	ACE	L12	-1.82	-1.32	25.1
Core	ACE	L12	-1.81	-0.3	24.86
Core	ACE	L12	-1.76	0.39	24.25
Core	ACE	L12	-1.75	-0.21	24.82
Core	ACE	L12	-1.73	-1.9	25.39
Core	ACE	L12	-1.72	0.72	24.58
Core	ACE	L12	-1.71	-0.21	24.55
Core	ACE	L12	-1.71	-1.54	25.21
Core	ACE	L12	-1.71	-1.54	25.21
Core	ACE	L12	-1.7	-0.81	24.85
Core	ACE	L12	-1.68	1.82	24.02
Core	ACE	L12	-1.67	-0.64	24.33
Core	ACE	L12	-1.67	1.18	24.35
Core	ACE	L12	-1.66	0.7	24.59
Core	ACE	L12	-1.65	0.47	24.48
Core	ACE	L12	-1.65	0.3	23.86
Core	ACE	L12	-1.63	-0.46	24.94
Core	ACE	L12	-1.62	-1.41	24.71
Core	ACE	L12	-1.62	0.69	24.19
Core	ACE	L12	-1.61	-2.51	25.79
Core	ACE	L12	-1.61	0.39	24.74
Core	ACE	L12	-1.6	-2.47	25.24
Core	ACE	L12	-1.6	-4.46	26.25
Core	ACE	L12	-1.57	-4.27	26.15
Core	ACE	L12	-1.55	-0.77	25.32
Core	ACE	L12	-1.55	-3.86	26.87
Core	ACE	L12	-1.54	-1.89	25.39
Core	ACE	L12	-1.54	0.9	24.49
Core	ACE	L12	-1.53	0.75	24.34
Core	ACE	L12	-1.53	-0.31	24.6
Core	ACE	L12	-1.52	0.53	24.18
Core	ACE	L12	-1.52	0.12	24.38
Core	ACE	L12	-1.52	-1.94	25.91
Core	ACE	L12	-1.51	-1.05	24.97
Core	ACE	L12	-1.51	-0.35	25.11
Core	ACE	L12	-1.49	0.38	24.25
Core	ACE	L12	-1.47	0.95	24.24
Core	ACE	L12	-1.45	-0.64	25.03
Core	ACE	L12	-1.45	-0.42	24.22
Core	ACE	L12	-1.45	-0.62	24.32
Core	ACE	L12	-1.44	-1.34	25.38
Core	ACE	L12	-1.44	1.76	24.06
Core	ACE	L12	-1.43	1.02	24.2
Core	ACE	L12	-1.43	1.56	24.16
Core	ACE	L12	-1.42	-0.65	24.33
Core	ACE	L12	-1.41	1.01	23.94
Core	ACE	L12	-1.41	0.08	24.9
Core	ACE	L12	-1.4	-1.46	25.44
Core	ACE	L12	-1.39	0.55	24.66
Core	ACE	L12	-1.34	0.4	24.24
Core	ACE	L12	-1.33	1.28	23.8
Core	ACE	L12	-1.33	1.97	23.95
Core	ACE	L12	-1.33	-0.69	25.28
Core	ACE	L12	-1.32	-2.15	25.09
Core	ACE	L12	-1.32	0.47	24.7
Core	ACE	L12	-1.3	-2.59	25.73
Core	ACE	L12	-1.3	-2.05	25.96
Core	ACE	L12	-1.3	-1.85	25.86
Core	ACE	L12	-1.3	0.95	24.46
Core	ACE	L12	-1.29	-1.16	25.52
Core	ACE	L12	-1.28	1.41	23.74
Core	ACE	L12	-1.27	-0.27	24.85
Core	ACE	L12	-1.26	0.12	24.88
Core	ACE	L12	-1.25	-0.76	25.32
Core	ACE	L12	-1.22	-0.01	24.01
Core	ACE	L12	-1.22	0.02	24.43
Core	ACE	L12	-1.21	-1.02	24.52
Core	ACE	L12	-1.21	0.29	24.3
Core	ACE	L12	-1.18	-1.13	24.57
Core	ACE	L12	-1.18	0.28	23.87
Core	ACE	L12	-1.16	-0.1	24.06
Core	ACE	L12	-1.16	-0.09	24.49
Core	ACE	L12	-1.16	-0.72	25.3
Core	ACE	L12	-1.14	0.77	24.55
Core	ACE	L12	-1.1	-2.13	25.6
Core	ACE	L12	-1.08	-4.02	26.02
Core	ACE	L12	-1.08	-1.31	24.67
Core	ACE	L12	-1.08	0.96	24.46
Core	ACE	L12	-1.07	-1.39	25.14
Core	ACE	L12	-1.03	0.66	24.38
Core	ACE	L12	-1.02	0.62	24.22
Core	ACE	L12	-1.01	0.6	23.71
Core	ACE	L12	-1.01	-0.11	24.06
Core	ACE	L12	-0.99	-2.58	26
Core	ACE	L12	-0.97	-0.18	25.03
Core	ACE	L12	-0.96	-0.69	25.06
Core	ACE	L12	-0.95	-0.53	24.71
Core	ACE	L12	-0.94	0.34	24.27
Core	ACE	L12	-0.93	-1.47	25.45
Core	ACE	L12	-0.93	-1.91	25.4
Core	ACE	L12	-0.91	0.05	24.42
Core	ACE	L12	-0.91	-0.14	25
Core	ACE	L12	-0.89	-2.21	25.12
Core	ACE	L12	-0.88	-0.6	24.31
Core	ACE	L12	-0.88	-1.9	25.89
Core	ACE	L12	-0.87	-0.52	24.28
Core	ACE	L12	-0.87	-0.34	25.11
Core	ACE	L12	-0.87	-0.19	25.03
Core	ACE	L12	-0.86	0.89	24.09
Core	ACE	L12	-0.84	-2.9	25.47
Core	ACE	L12	-0.83	-0.87	25.37
Core	ACE	L12	-0.82	-1.82	25.44
Core	ACE	L12	-0.81	0.79	23.62
Core	ACE	L12	-0.8	0.33	24.77
Core	ACE	L12	-0.8	-0.29	25.08
Core	ACE	L12	-0.78	1.75	23.66
Core	ACE	L12	-0.77	-0.73	25.08
Core	ACE	L12	-0.75	-0.48	24.95
Core	ACE	L12	-0.74	-0.89	25.16
Core	ACE	L12	-0.74	-1.49	24.75
Core	ACE	L12	-0.74	0.46	24.71
Core	ACE	L12	-0.73	2.66	22.68
Core	ACE	L12	-0.72	0.34	24.54
Core	ACE	L12	-0.72	0.48	24.2
Core	ACE	L12	-0.72	2.51	23.68
Core	ACE	L12	-0.71	0.45	23.79
Core	ACE	L12	-0.71	-2.53	26.2
Core	ACE	L12	-0.69	0.11	24.38
Core	ACE	L12	-0.67	-1.85	24.94
Core	ACE	L12	-0.66	-1.44	24.73
Core	ACE	L12	-0.62	-1.87	24.95
Core	ACE	L12	-0.62	-1.66	25.36
Core	ACE	L12	-0.62	0.21	24.83
Core	ACE	L12	-0.61	-0.86	24.44
Core	ACE	L12	-0.61	1.09	24.39
Core	ACE	L12	-0.61	-0.42	25.15
Core	ACE	L12	-0.6	-0.88	25.15
Core	ACE	L12	-0.6	-0.98	24.51
Core	ACE	L12	-0.58	0.43	24.5
Core	ACE	L12	-0.58	0.77	23.62
Core	ACE	L12	-0.58	-0.87	24.97
Core	ACE	L12	-0.57	0.3	23.86
Core	ACE	L12	-0.56	-0.49	24.78
Core	ACE	L12	-0.56	-1.22	25.55
Core	ACE	L12	-0.55	-1.76	25.59
Core	ACE	L12	-0.54	0.41	24.51
Core	ACE	L12	-0.52	1.09	23.99
Core	ACE	L12	-0.52	-1.44	25.66
Core	ACE	L12	-0.51	-2.15	25.79
Core	ACE	L12	-0.51	-2.1	25.49
Core	ACE	L12	-0.49	0.84	24.29
Core	ACE	L12	-0.49	-0.56	24.81
Core	ACE	L12	-0.48	-1.36	25.21
Core	ACE	L12	-0.47	-2.41	25.22
Core	ACE	L12	-0.47	0.61	24.23
Core	ACE	L12	-0.45	0.42	24.23
Core	ACE	L12	-0.45	2.09	23.4
Core	ACE	L12	-0.44	0.52	24.45
Core	ACE	L12	-0.44	2.39	23.34
Core	ACE	L12	-0.44	-0.49	24.78
Core	ACE	L12	-0.43	-1.74	24.88
Core	ACE	L12	-0.43	-2.28	25.67
Core	ACE	L12	-0.43	-2.6	26.24
Core	ACE	L12	-0.43	0.58	24.64
Core	ACE	L12	-0.42	-1.02	24.52
Core	ACE	L12	-0.42	-0.28	24.67
Core	ACE	L12	-0.41	-2.45	25.76
Core	ACE	L12	-0.41	1.46	23.81
Core	ACE	L12	-0.4	1.93	23.47
Core	ACE	L12	-0.39	-0.46	24.94
Core	ACE	L12	-0.39	1.02	24.03
Core	ACE	L12	-0.38	-1.42	25.24
Core	ACE	L12	-0.37	-0.45	24.76
Core	ACE	L12	-0.36	-0.45	24.76
Core	ACE	L12	-0.34	-1.22	25.32
Core	ACE	L12	-0.32	-1.32	25.19
Core	ACE	L12	-0.32	1.18	23.94
Core	ACE	L12	-0.31	0.93	24.47
Core	ACE	L12	-0.3	0.62	24.4
Core	ACE	L12	-0.3	0.86	24.01
Core	ACE	L12	-0.3	-2.64	25.85
Core	ACE	L12	-0.3	-3.54	26.31
Core	ACE	L12	-0.3	0.13	24.47
Core	ACE	L12	-0.3	0.74	24.16
Core	ACE	L12	-0.28	-1.54	25.31
Core	ACE	L12	-0.28	1.55	23.76
Core	ACE	L12	-0.25	0.66	24.6
Core	ACE	L12	-0.24	-1.74	24.88
Core	ACE	L12	-0.23	-0.16	24.52
Core	ACE	L12	-0.23	0.17	24.45
Core	ACE	L12	-0.23	0.77	24.55
Core	ACE	L12	-0.22	0.35	24.54
Core	ACE	L12	-0.22	-0.64	24.34
Core	ACE	L12	-0.21	-1.97	25.52
Core	ACE	L12	-0.2	0.47	24.7
Core	ACE	L12	-0.19	0.04	24
Core	ACE	L12	-0.19	0.06	24.41
Core	ACE	L12	-0.18	0.03	24.52
Core	ACE	L12	-0.18	-0.32	24.69
Core	ACE	L12	-0.15	-1.51	24.77
Core	ACE	L12	-0.15	-1.92	25.5
Core	ACE	L12	-0.14	2.69	23.59
Core	ACE	L12	-0.13	1.82	23.63
Core	ACE	L12	-0.12	-0.88	24.88
Core	ACE	L12	-0.12	0.54	24.26
Core	ACE	L12	-0.11	-1.6	25.33
Core	ACE	L12	-0.1	0.81	24.13
Core	ACE	L12	-0.09	-1.55	24.78
Core	ACE	L12	-0.09	-2.79	25.41
Core	ACE	L12	-0.09	1.47	23.71
Core	ACE	L12	-0.09	-1.19	25.13
Core	ACE	L12	-0.09	0.24	24.42
Core	ACE	L12	-0.08	0	24.53
Core	ACE	L12	-0.08	-1.93	25.5
Core	ACE	L12	-0.08	0.47	24.7
Core	ACE	L12	-0.07	-3.35	25.69
Core	ACE	L12	-0.07	-0.5	24.79
Core	ACE	L12	-0.06	-0.07	24.48
Core	ACE	L12	-0.05	1.47	23.8
Core	ACE	L12	-0.05	1.14	23.96
Core	ACE	L12	-0.03	-1.05	24.54
Core	ACE	L12	-0.02	0.7	24.19
Core	ACE	L12	-0.01	0.04	24.69
Core	ACE	L12	-0.01	2.52	22.75
Core	ACE	L12	-0.01	-2.7	25.88
Core	ACE	L12	-0.01	0.55	24.26
Core	ACE	L12	0	0.83	24.12
Core	ACE	L12	0.02	-0.03	24.46
Core	ACE	L12	0.02	0.56	24.41
Core	ACE	L12	0.06	-1.49	25.28
Core	ACE	L12	0.07	0.11	24.66
Core	ACE	L12	0.08	-1.61	25.34
Core	ACE	L12	0.1	-1.84	25.46
Core	ACE	L12	0.12	-0.63	24.76
Core	ACE	L12	0.15	0.27	23.88
Core	ACE	L12	0.16	-0.15	24.61
Core	ACE	L12	0.17	0.31	24.29
Core	ACE	L12	0.17	-1	25.04
Core	ACE	L12	0.17	-1.04	25.05
Core	ACE	L12	0.19	2.08	23.4
Core	ACE	L12	0.21	-1.93	25.5
Core	ACE	L12	0.24	2.3	23.29
Core	ACE	L12	0.25	-1.12	25.1
Core	ACE	L12	0.26	-0.61	25.01
Core	ACE	L12	0.26	-2.04	25.55
Core	ACE	L12	0.27	0.66	23.69
Core	ACE	L12	0.28	-1.07	25.07
Core	ACE	L12	0.29	1.13	23.44
Core	ACE	L12	0.3	-2.76	25.4
Core	ACE	L12	0.31	0.34	24.36
Core	ACE	L12	0.32	0.18	24.44
Core	ACE	L12	0.34	-0.72	24.38
Core	ACE	L12	0.36	0.91	23.56
Core	ACE	L12	0.36	-1.59	25.33
Core	ACE	L12	0.38	0.71	24.18
Core	ACE	L12	0.39	-0.2	24.54
Core	ACE	L12	0.39	-0.36	24.71
Core	ACE	L12	0.4	0.95	24.22
Core	ACE	L12	0.43	0.9	24.48
Core	ACE	L12	0.45	-2.26	25.15
Core	ACE	L12	0.46	0.93	24.25
Core	ACE	L12	0.46	0.8	24.54
Core	ACE	L12	0.47	1.49	23.97
Core	ACE	L12	0.5	2.74	22.64
Core	ACE	L12	0.51	-1.04	24.96
Core	ACE	L12	0.51	-0.29	25.08
Core	ACE	L12	0.55	0.67	24.38
Core	ACE	L12	0.56	-1.3	24.67
Core	ACE	L12	0.57	-3.56	26.72
Core	ACE	L12	0.59	-0.3	24.69
Core	ACE	L12	0.62	1.88	24
Core	ACE	L12	0.65	-1.35	25.39
Core	ACE	L12	0.66	1.27	24.08
Core	ACE	L12	0.66	1.46	23.98
Core	ACE	L12	0.66	2.85	22.58
Core	ACE	L12	0.66	-0.48	24.26
Core	ACE	L12	0.67	-1.34	24.69
Core	ACE	L12	0.67	-1.38	25.13
Core	ACE	L12	0.67	3.23	22.92
Core	ACE	L12	0.69	2.43	22.8
Core	ACE	L12	0.71	1.87	23.6
Core	ACE	L12	0.72	3.29	22.37
Core	ACE	L12	0.72	1.09	24.39
Core	ACE	L12	0.73	0.99	23.52
Core	ACE	L12	0.74	0.71	24.34
Core	ACE	L12	0.75	-0.09	24.74
Core	ACE	L12	0.78	-0.21	24.55
Core	ACE	L12	0.8	2.87	23.01
Core	ACE	L12	0.8	0.24	24.57
Core	ACE	L12	0.8	-0.02	24.7
Core	ACE	L12	0.82	-3.28	25.66
Core	ACE	L12	0.83	-1.17	25.52
Core	ACE	L12	0.84	1.42	23.98
Core	ACE	L12	0.85	-0.67	25.27
Core	ACE	L12	0.88	0.62	24.38
Core	ACE	L12	0.9	0.88	24.25
Core	ACE	L12	0.91	-1.49	24.76
Core	ACE	L12	0.92	-1.63	25.35
Core	ACE	L12	0.95	0	24.69
Core	ACE	L12	0.97	0.67	24.38
Core	ACE	L12	0.98	0.19	24.59
Core	ACE	L12	0.99	-1.52	24.78
Core	ACE	L12	0.99	-1.84	25.61
Core	ACE	L12	1	-0.83	25.11
Core	ACE	L12	1	1.37	24
Core	ACE	L12	1.02	-1.15	24.59
Core	ACE	L12	1.1	-1.92	24.98
Core	ACE	L12	1.1	-1.07	24.55
Core	ACE	L12	1.12	0.41	24.48
Core	ACE	L12	1.14	-0.53	24.96
Core	ACE	L12	1.15	-1.39	24.71
Core	ACE	L12	1.17	-1.17	25.28
Core	ACE	L12	1.17	-0.06	24.72
Core	ACE	L12	1.18	-0.59	24.99
Core	ACE	L12	1.2	0.83	24.3
Core	ACE	L12	1.22	0.26	24.56
Core	ACE	L12	1.23	-0.52	24.95
Core	ACE	L12	1.24	-0.64	25.01
Core	ACE	L12	1.26	-1.47	24.75
Core	ACE	L12	1.26	0.41	24.49
Core	ACE	L12	1.28	-0.36	24.87
Core	ACE	L12	1.3	-2.32	25.85
Core	ACE	L12	1.33	0.25	24.57
Core	ACE	L12	1.33	0.56	24.41
Core	ACE	L12	1.35	-1.77	24.89
Core	ACE	L12	1.35	0.78	24.3
Core	ACE	L12	1.36	-0.43	24.23
Core	ACE	L12	1.39	0.3	23.86
Core	ACE	L12	1.41	0.71	24.33
Core	ACE	L12	1.45	0.46	23.78
Core	ACE	L12	1.46	0.5	24.44
Core	ACE	L12	1.46	-0.29	24.83
Core	ACE	L12	1.47	-0.13	24.76
Core	ACE	L12	1.48	-1.73	25.55
Core	ACE	L12	1.49	0.09	24.89
Core	ACE	L12	1.49	-0.88	25.13
Core	ACE	L12	1.51	1.34	24.02
Core	ACE	L12	1.53	-0.6	24.99
Core	ACE	L12	1.56	-0.25	24.81
Core	ACE	L12	1.58	0.48	24.7
Core	ACE	L12	1.59	-1.32	25.35
Core	ACE	L12	1.59	0.37	24.51
Core	ACE	L12	1.6	-0.11	24.74
Core	ACE	L12	1.61	-0.07	24.73
Core	ACE	L12	1.61	-1.03	25.21
Core	ACE	L12	1.61	-1.47	25.43
Core	ACE	L12	1.61	1.95	23.72
Core	ACE	L12	1.62	-1.09	25.24
Core	ACE	L12	1.62	-1.01	25.2
Core	ACE	L12	1.65	-0.3	24.84
Core	ACE	L12	1.67	-1.11	25.25
Core	ACE	L12	1.67	-0.16	24.77
Core	ACE	L12	1.68	-2.01	25.7
Core	ACE	L12	1.68	0.26	24.56
Core	ACE	L12	1.69	-0.36	24.87
Core	ACE	L12	1.71	-0.59	24.99
Core	ACE	L12	1.73	-0.52	24.95
Core	ACE	L12	1.73	0	24.69
Core	ACE	L12	1.75	-0.68	25.03
Core	ACE	L12	1.75	-0.12	24.75
Core	ACE	L12	1.76	-1.54	25.46
Core	ACE	L12	1.77	0.36	24.51
Core	ACE	L12	1.79	-0.39	24.89
Core	ACE	L12	1.81	-0.62	24.33
Core	ACE	L12	1.83	0.07	24.66
Core	ACE	L12	1.83	0.45	24.46
Core	ACE	L12	1.85	-0.4	24.89
Core	ACE	L12	1.85	0.37	24.51
Core	ACE	L12	1.86	0.1	24.64
Core	ACE	L12	1.89	0.63	24.38
Core	ACE	L12	1.9	-0.01	24.02
Core	ACE	L12	1.9	-0.31	24.85
Core	ACE	L12	1.91	-0.62	25
Core	ACE	L12	1.94	0.09	23.97
Core	ACE	L12	1.96	-0.5	24.94
Core	ACE	L12	1.98	-0.21	24.8
Core	ACE	L12	1.98	-1.44	25.41
Core	ACE	L12	1.98	-0.52	24.95
Core	ACE	L12	1.98	0.15	24.62
Core	ACE	L12	1.98	-0.83	25.11
Core	ACE	L12	2.01	-1.2	25.29
Core	ACE	L12	2.04	-0.35	24.87
Core	ACE	L12	2.06	-1.98	25.68
Core	ACE	L12	2.09	-0.77	25.07
Core	ACE	L12	2.12	0.18	24.6
Core	ACE	L12	2.12	-0.24	24.81
Core	ACE	L12	2.16	-1.58	25.48
Core	ACE	L12	2.2	0.03	24.68
Core	ACE	L12	2.27	0.47	24.46
Core	ACE	L12	2.29	-1.12	25.25
Core	ACE	L12	2.33	-0.98	25.18
Core	ACE	L12	2.39	-0.9	24.46
Core	ACE	L12	2.41	0.63	24.38
Core	ACE	L12	2.51	-1.47	25.43
Core	ACE	L12	2.67	-1.34	25.36
Core	ACE	L12	2.68	-2.29	25.16
Core	ACE	L12	2.78	-0.55	24.97
Core	ACE	L12	2.85	-2.8	25.41
Core	ACE	L12	3.12	-1.87	25.63
Core	ACE	L12	3.31	-0.31	24.85
Core	ACE	L20	-15.9921	1.06721	23.4565
Core	ACE	L20	-15.0961	1.72421	23.128
Core	ACE	L20	-14.4921	2.32221	22.829
Core	ACE	L20	-13.9709	7.32229	20.329
Core	ACE	L20	-13.8421	0.922206	23.529
Core	ACE	L20	-13.779	-0.58294	24.754
Core	ACE	L20	-13.3681	3.66021	22.16
Core	ACE	L20	-13.2491	0.445206	23.7675
Core	ACE	L20	-13.068	-1.47894	25.202
Core	ACE	L20	-13.056	-2.21194	25.5685
Core	ACE	L20	-12.9021	2.24721	22.8665
Core	ACE	L20	-12.7539	0.826294	23.577
Core	ACE	L20	-12.25	0.51406	24.2055
Core	ACE	L20	-11.7871	5.09121	21.4445
Core	ACE	L20	-11.4221	0.957206	23.5115
Core	ACE	L20	-11.2612	-5.16825	27.265
Core	ACE	L20	-11.2461	-0.242794	24.1115
Core	ACE	L20	-11.1691	0.394206	23.793
Core	ACE	L20	-11.1491	4.42421	21.778
Core	ACE	L20	-11.0861	1.77821	23.101
Core	ACE	L20	-11.0621	-3.43379	25.707
Core	ACE	L20	-11.0291	-8.36879	28.1745
Core	ACE	L20	-10.8901	7.94121	20.0195
Core	ACE	L20	-10.8772	-5.72525	27.5435
Core	ACE	L20	-10.836	1.61806	23.6535
Core	ACE	L20	-10.8251	-3.99079	25.9855
Core	ACE	L20	-10.8001	-4.40679	26.1935
Core	ACE	L20	-10.507	0.40906	24.258
Core	ACE	L20	-10.3801	-0.702794	24.3415
Core	ACE	L20	-10.362	-7.66694	28.296
Core	ACE	L20	-10.3431	9.80921	19.0855
Core	ACE	L20	-10.2801	0.767206	23.6065
Core	ACE	L20	-10.1321	-3.68279	25.8315
Core	ACE	L20	-10.0531	-0.157794	24.069
Core	ACE	L20	-9.67409	2.51921	22.7305
Core	ACE	L20	-9.65109	-1.94279	24.9615
Core	ACE	L20	-9.55909	-2.44679	25.2135
Core	ACE	L20	-9.45401	-10.7389	29.832
Core	ACE	L20	-9.44009	0.852206	23.564
Core	ACE	L20	-9.12809	-8.05779	28.019
Core	ACE	L20	-9.02625	-2.22225	25.792
Core	ACE	L20	-8.92901	-4.96394	26.9445
Core	ACE	L20	-8.90101	4.10206	22.4115
Core	ACE	L20	-8.88225	-1.29725	25.3295
Core	ACE	L20	-8.65201	-1.04294	24.984
Core	ACE	L20	-8.6508	-1.39847	25.6335
Core	ACE	L20	-8.63925	-2.56825	25.965
Core	ACE	L20	-8.63501	-2.02294	25.474
Core	ACE	L20	-8.63201	4.18406	22.3705
Core	ACE	L20	-8.6008	-3.05147	26.46
Core	ACE	L20	-8.56909	-3.80979	25.895
Core	ACE	L20	-8.56901	-4.92394	26.9245
Core	ACE	L20	-8.40201	5.75006	21.5875
Core	ACE	L20	-8.34501	-2.51894	25.722
Core	ACE	L20	-8.25001	-5.23494	27.08
Core	ACE	L20	-8.23594	-1.52971	24.755
Core	ACE	L20	-8.14009	-8.09979	28.04
Core	ACE	L20	-8.12925	4.63675	22.3625
Core	ACE	L20	-8.10195	-2.59877	25.841
Core	ACE	L20	-8.08125	1.36775	23.997
Core	ACE	L20	-8.05737	6.34961	20.9285
Core	ACE	L20	-7.97609	-5.39579	26.688
Core	ACE	L20	-7.78401	-1.48294	25.204
Core	ACE	L20	-7.76501	-3.12994	26.0275
Core	ACE	L20	-7.66701	-0.64294	24.784
Core	ACE	L20	-7.62201	-9.23694	29.081
Core	ACE	L20	-7.45009	-1.78779	24.884
Core	ACE	L20	-7.40001	-1.12594	25.0255
Core	ACE	L20	-7.39909	-1.59379	24.787
Core	ACE	L20	-7.3168	-3.49947	26.684
Core	ACE	L20	-7.26701	-2.66194	25.7935
Core	ACE	L20	-7.2668	0.956533	24.456
Core	ACE	L20	-7.1858	-1.10147	25.485
Core	ACE	L20	-7.16894	0.879294	23.5505
Core	ACE	L20	-7.1398	5.18153	22.3435
Core	ACE	L20	-7.1308	-0.652467	25.2605
Core	ACE	L20	-7.1088	4.07453	22.897
Core	ACE	L20	-7.0888	4.12753	22.8705
Core	ACE	L20	-7.02133	2.38789	23.8405
Core	ACE	L20	-7.0067	-4.90935	26.418
Core	ACE	L20	-6.92509	-1.26879	24.6245
Core	ACE	L20	-6.90909	-3.29379	25.637
Core	ACE	L20	-6.8688	-0.189467	25.029
Core	ACE	L20	-6.80101	-9.20594	29.0655
Core	ACE	L20	-6.77337	-8.83939	28.523
Core	ACE	L20	-6.72737	0.36361	23.9215
Core	ACE	L20	-6.71325	-3.18425	26.273
Core	ACE	L20	-6.62401	1.08806	23.9185
Core	ACE	L20	-6.62001	-7.88494	28.405
Core	ACE	L20	-6.52725	1.15875	24.1015
Core	ACE	L20	-6.52725	1.15875	24.1015
Core	ACE	L20	-6.5268	-5.22947	27.549
Core	ACE	L20	-6.48937	2.13661	23.035
Core	ACE	L20	-6.46337	-7.07939	27.643
Core	ACE	L20	-6.43725	-5.55825	27.46
Core	ACE	L20	-6.43401	0.59206	24.1665
Core	ACE	L20	-6.4047	-3.91635	25.9215
Core	ACE	L20	-6.39901	0.0350597	24.445
Core	ACE	L20	-6.3748	-5.64747	27.758
Core	ACE	L20	-6.35425	-1.27625	25.319
Core	ACE	L20	-6.33637	-2.21339	25.21
Core	ACE	L20	-6.31425	-0.83525	25.0985
Core	ACE	L20	-6.3008	-2.89347	26.381
Core	ACE	L20	-6.28509	-0.695794	24.338
Core	ACE	L20	-6.25708	-2.47238	25.759
Core	ACE	L20	-6.22401	-8.11894	28.522
Core	ACE	L20	-6.21094	-4.10771	26.044
Core	ACE	L20	-6.20425	-0.98125	25.1715
Core	ACE	L20	-6.1998	-2.26247	26.0655
Core	ACE	L20	-6.15101	-8.18594	28.5555
Core	ACE	L20	-6.1338	-1.37547	25.622
Core	ACE	L20	-6.1257	-2.97235	25.4495
Core	ACE	L20	-6.1248	0.274533	24.797
Core	ACE	L20	-6.1148	-1.18347	25.526
Core	ACE	L20	-6.06301	0.70906	24.108
Core	ACE	L20	-6.01837	-0.80139	24.504
Core	ACE	L20	-6.00301	0.74206	24.0915
Core	ACE	L20	-5.9298	-2.69247	26.2805
Core	ACE	L20	-5.83837	-2.31439	25.2605
Core	ACE	L20	-5.82795	4.66123	22.211
Core	ACE	L20	-5.79237	-2.35839	25.2825
Core	ACE	L20	-5.79025	-3.66125	26.5115
Core	ACE	L20	-5.78108	-2.16238	25.604
Core	ACE	L20	-5.74701	-3.93194	26.4285
Core	ACE	L20	-5.73994	-5.11671	26.5485
Core	ACE	L20	-5.73101	-1.79594	25.3605
Core	ACE	L20	-5.69501	-5.17994	27.0525
Core	ACE	L20	-5.6938	2.14153	23.8635
Core	ACE	L20	-5.67637	-0.74139	24.474
Core	ACE	L20	-5.6697	-2.56235	25.2445
Core	ACE	L20	-5.61901	-4.67394	26.7995
Core	ACE	L20	-5.6138	-0.456467	25.1625
Core	ACE	L20	-5.55837	-1.78339	24.995
Core	ACE	L20	-5.55301	-7.86794	28.3965
Core	ACE	L20	-5.52901	2.33606	23.2945
Core	ACE	L20	-5.52325	-2.51425	25.938
Core	ACE	L20	-5.5168	-3.70947	26.789
Core	ACE	L20	-5.51125	3.53975	22.911
Core	ACE	L20	-5.49337	-0.87639	24.5415
Core	ACE	L20	-5.41925	0.12275	24.6195
Core	ACE	L20	-5.39925	1.49975	23.931
Core	ACE	L20	-5.35509	-7.24479	27.6125
Core	ACE	L20	-5.34801	-0.41294	24.669
Core	ACE	L20	-5.34501	-3.44994	26.1875
Core	ACE	L20	-5.3398	-1.86247	25.8655
Core	ACE	L20	-5.26337	0.0576098	24.0745
Core	ACE	L20	-5.26242	0.618839	24.2935
Core	ACE	L20	-5.24825	2.04975	23.656
Core	ACE	L20	-5.21209	-1.42679	24.7035
Core	ACE	L20	-5.2008	2.39753	23.7355
Core	ACE	L20	-5.1927	1.73065	23.098
Core	ACE	L20	-5.19137	2.20661	23
Core	ACE	L20	-5.18737	0.32861	23.939
Core	ACE	L20	-5.18201	0.81106	24.057
Core	ACE	L20	-5.1768	0.577533	24.6455
Core	ACE	L20	-5.12201	1.35406	23.7855
Core	ACE	L20	-5.10794	-4.38471	26.1825
Core	ACE	L20	-5.10401	-3.64894	26.287
Core	ACE	L20	-5.09001	-2.62494	25.775
Core	ACE	L20	-5.0808	5.92153	21.9735
Core	ACE	L20	-5.0667	-4.49935	26.213
Core	ACE	L20	-5.05901	3.34706	22.789
Core	ACE	L20	-5.05101	0.46406	24.2305
Core	ACE	L20	-5.04625	2.17675	23.5925
Core	ACE	L20	-5.04601	0.97306	23.976
Core	ACE	L20	-5.0058	-4.12847	26.9985
Core	ACE	L20	-4.96995	-2.93777	26.0105
Core	ACE	L20	-4.96925	1.15975	24.101
Core	ACE	L20	-4.96725	-1.41825	25.39
Core	ACE	L20	-4.95925	-1.70025	25.531
Core	ACE	L20	-4.94409	-1.27179	24.626
Core	ACE	L20	-4.8948	2.11453	23.877
Core	ACE	L20	-4.8827	-7.00535	27.466
Core	ACE	L20	-4.8498	0.598533	24.635
Core	ACE	L20	-4.83625	0.16875	24.5965
Core	ACE	L20	-4.82695	-0.924772	25.004
Core	ACE	L20	-4.82201	-2.30694	25.616
Core	ACE	L20	-4.7908	-1.05347	25.461
Core	ACE	L20	-4.78501	-2.21994	25.5725
Core	ACE	L20	-4.73901	2.82606	23.0495
Core	ACE	L20	-4.71008	-2.77138	25.9085
Core	ACE	L20	-4.69995	-4.00777	26.5455
Core	ACE	L20	-4.6847	-6.75735	27.342
Core	ACE	L20	-4.6728	4.28953	22.7895
Core	ACE	L20	-4.64337	-1.98939	25.098
Core	ACE	L20	-4.63337	4.85561	21.6755
Core	ACE	L20	-4.62337	-7.58939	27.898
Core	ACE	L20	-4.59725	0.81375	24.274
Core	ACE	L20	-4.5678	-1.54047	25.7045
Core	ACE	L20	-4.56725	-0.37025	24.866
Core	ACE	L20	-4.5588	11.1065	19.381
Core	ACE	L20	-4.5518	2.89653	23.486
Core	ACE	L20	-4.50525	-2.35625	25.859
Core	ACE	L20	-4.49495	-3.72277	26.403
Core	ACE	L20	-4.49401	-0.62894	24.777
Core	ACE	L20	-4.48308	-0.657378	24.8515
Core	ACE	L20	-4.48295	-4.48077	26.782
Core	ACE	L20	-4.4588	-3.53147	26.7
Core	ACE	L20	-4.45737	-2.40339	25.305
Core	ACE	L20	-4.44042	-3.06716	26.1365
Core	ACE	L20	-4.40994	-2.68671	25.3335
Core	ACE	L20	-4.39325	-1.67425	25.518
Core	ACE	L20	-4.37725	-0.60825	24.985
Core	ACE	L20	-4.32237	-2.44839	25.3275
Core	ACE	L20	-4.31995	-4.44777	26.7655
Core	ACE	L20	-4.30401	-0.43894	24.682
Core	ACE	L20	-4.28637	-1.50239	24.8545
Core	ACE	L20	-4.27425	-3.95525	26.6585
Core	ACE	L20	-4.25137	-3.56739	25.887
Core	ACE	L20	-4.24025	-2.62125	25.9915
Core	ACE	L20	-4.23537	-1.36139	24.784
Core	ACE	L20	-4.23437	-3.94039	26.0735
Core	ACE	L20	-4.21125	0.23975	24.561
Core	ACE	L20	-4.20695	-3.76477	26.424
Core	ACE	L20	-4.16125	-3.09225	26.227
Core	ACE	L20	-4.15225	-6.61325	27.9875
Core	ACE	L20	-4.13701	-2.31194	25.6185
Core	ACE	L20	-4.1338	-3.46647	26.6675
Core	ACE	L20	-4.13108	-2.24938	25.6475
Core	ACE	L20	-4.1238	0.917533	24.4755
Core	ACE	L20	-4.11337	-4.66939	26.438
Core	ACE	L20	-4.11095	-2.08877	25.586
Core	ACE	L20	-4.08501	4.30706	22.309
Core	ACE	L20	-4.07009	-2.11979	25.05
Core	ACE	L20	-4.05808	-2.36538	25.7055
Core	ACE	L20	-4.03394	-1.42071	24.7005
Core	ACE	L20	-3.9937	-0.326351	24.1265
Core	ACE	L20	-3.96025	-2.56125	25.9615
Core	ACE	L20	-3.95737	0.57661	23.815
Core	ACE	L20	-3.95037	0.79161	23.7075
Core	ACE	L20	-3.93625	1.56875	23.8965
Core	ACE	L20	-3.93408	0.780622	24.1325
Core	ACE	L20	-3.93037	-2.33639	25.2715
Core	ACE	L20	-3.9288	0.0925333	24.888
Core	ACE	L20	-3.91895	-0.703772	24.8935
Core	ACE	L20	-3.91608	-1.63338	25.3395
Core	ACE	L20	-3.90901	-3.83394	26.3795
Core	ACE	L20	-3.9057	0.0486486	23.939
Core	ACE	L20	-3.8798	1.23353	24.3175
Core	ACE	L20	-3.8787	-0.464351	24.1955
Core	ACE	L20	-3.87708	1.38862	23.8285
Core	ACE	L20	-3.8768	-2.32947	26.099
Core	ACE	L20	-3.86937	-2.37539	25.291
Core	ACE	L20	-3.85737	-1.51339	24.86
Core	ACE	L20	-3.85325	-1.48425	25.423
Core	ACE	L20	-3.8328	1.44953	24.2095
Core	ACE	L20	-3.80437	-5.37039	26.7885
Core	ACE	L20	-3.79995	0.628228	24.2275
Core	ACE	L20	-3.78837	2.05861	23.074
Core	ACE	L20	-3.7717	-1.06935	24.498
Core	ACE	L20	-3.7707	0.0736486	23.9265
Core	ACE	L20	-3.75695	-4.20477	26.644
Core	ACE	L20	-3.75437	-3.25039	25.7285
Core	ACE	L20	-3.74337	-0.96939	24.588
Core	ACE	L20	-3.7017	-1.09435	24.5105
Core	ACE	L20	-3.69294	-1.65971	24.82
Core	ACE	L20	-3.68637	-5.97239	27.0895
Core	ACE	L20	-3.68408	0.182622	24.4315
Core	ACE	L20	-3.68195	-1.25977	25.1715
Core	ACE	L20	-3.67537	-3.67139	25.939
Core	ACE	L20	-3.67408	0.195622	24.425
Core	ACE	L20	-3.64708	1.34362	23.851
Core	ACE	L20	-3.6418	0.903533	24.4825
Core	ACE	L20	-3.63937	-3.24539	25.726
Core	ACE	L20	-3.6337	-1.10735	24.517
Core	ACE	L20	-3.62708	0.280622	24.3825
Core	ACE	L20	-3.61737	-2.33339	25.27
Core	ACE	L20	-3.61532	-3.12798	25.494
Core	ACE	L20	-3.59637	-4.02239	26.1145
Core	ACE	L20	-3.5917	-2.27435	25.1005
Core	ACE	L20	-3.5798	0.635533	24.6165
Core	ACE	L20	-3.57325	-0.34425	24.853
Core	ACE	L20	-3.56637	1.41461	23.396
Core	ACE	L20	-3.56437	-3.63039	25.9185
Core	ACE	L20	-3.5588	1.64553	24.1115
Core	ACE	L20	-3.54425	0.59475	24.3835
Core	ACE	L20	-3.54137	2.30561	22.9505
Core	ACE	L20	-3.53108	-1.01138	25.0285
Core	ACE	L20	-3.52125	-4.80225	27.082
Core	ACE	L20	-3.51408	0.550622	24.2475
Core	ACE	L20	-3.49925	-3.12025	26.241
Core	ACE	L20	-3.4797	0.0466486	23.94
Core	ACE	L20	-3.4747	-3.58735	25.757
Core	ACE	L20	-3.46625	0.87175	24.245
Core	ACE	L20	-3.45925	0.18975	24.586
Core	ACE	L20	-3.4577	0.676649	23.625
Core	ACE	L20	-3.4418	-2.41447	26.1415
Core	ACE	L20	-3.44101	0.49406	24.2155
Core	ACE	L20	-3.44037	-3.34639	25.7765
Core	ACE	L20	-3.4378	1.77053	24.049
Core	ACE	L20	-3.41437	-2.01039	25.1085
Core	ACE	L20	-3.41001	3.25606	22.8345
Core	ACE	L20	-3.3978	13.3635	18.2525
Core	ACE	L20	-3.39537	-2.94139	25.574
Core	ACE	L20	-3.39325	-1.96425	25.663
Core	ACE	L20	-3.39108	-0.294378	24.67
Core	ACE	L20	-3.37237	-2.18839	25.1975
Core	ACE	L20	-3.3658	4.20353	22.8325
Core	ACE	L20	-3.3248	2.51553	23.6765
Core	ACE	L20	-3.31995	5.05023	22.0165
Core	ACE	L20	-3.30508	0.514622	24.2655
Core	ACE	L20	-3.30101	1.72406	23.6005
Core	ACE	L20	-3.29725	1.49275	23.9345
Core	ACE	L20	-3.28537	3.19361	22.5065
Core	ACE	L20	-3.27537	-1.79139	24.999
Core	ACE	L20	-3.27137	-0.84739	24.527
Core	ACE	L20	-3.25301	0.71206	24.1065
Core	ACE	L20	-3.25101	-3.16594	26.0455
Core	ACE	L20	-3.24495	0.349228	24.367
Core	ACE	L20	-3.20695	15.2842	16.8995
Core	ACE	L20	-3.2048	1.32353	24.2725
Core	ACE	L20	-3.19379	-0.930152	24.7495
Core	ACE	L20	-3.18608	-3.62638	26.336
Core	ACE	L20	-3.18209	-2.49179	25.236
Core	ACE	L20	-3.17037	-2.04639	25.1265
Core	ACE	L20	-3.15809	-4.60779	26.294
Core	ACE	L20	-3.1518	-0.974467	25.4215
Core	ACE	L20	-3.15033	-0.955333	25.0815
Core	ACE	L20	-3.1018	4.52853	22.67
Core	ACE	L20	-3.09908	-0.489378	24.7675
Core	ACE	L20	-3.09508	-1.34638	25.196
Core	ACE	L20	-3.09001	0.85506	24.035
Core	ACE	L20	-3.0828	-2.30547	26.087
Core	ACE	L20	-3.07908	-2.98938	26.0175
Core	ACE	L20	-3.07837	-1.43439	24.8205
Core	ACE	L20	-3.06695	-0.398772	24.741
Core	ACE	L20	-3.05908	0.142622	24.4515
Core	ACE	L20	-3.05608	0.782622	24.1315
Core	ACE	L20	-3.05237	0.0716098	24.0675
Core	ACE	L20	-3.05237	0.0716098	24.0675
Core	ACE	L20	-3.05008	1.26262	23.8915
Core	ACE	L20	-3.0498	2.98653	23.441
Core	ACE	L20	-3.04625	-0.96725	25.1645
Core	ACE	L20	-3.03508	-1.96538	25.5055
Core	ACE	L20	-3.02895	-0.966772	25.025
Core	ACE	L20	-3.0097	-2.55235	25.2395
Core	ACE	L20	-3.00408	-2.20438	25.625
Core	ACE	L20	-2.99195	-4.77977	26.9315
Core	ACE	L20	-2.98808	0.674622	24.1855
Core	ACE	L20	-2.98625	-1.99725	25.6795
Core	ACE	L20	-2.9828	-0.795467	25.332
Core	ACE	L20	-2.9748	-0.557467	25.213
Core	ACE	L20	-2.9727	-1.26535	24.596
Core	ACE	L20	-2.96308	-0.0203784	24.533
Core	ACE	L20	-2.95895	0.162228	24.4605
Core	ACE	L20	-2.95533	-3.66811	26.8685
Core	ACE	L20	-2.94308	-2.03338	25.5395
Core	ACE	L20	-2.94294	-2.99971	25.49
Core	ACE	L20	-2.93008	0.174622	24.4355
Core	ACE	L20	-2.92037	-2.99639	25.6015
Core	ACE	L20	-2.90233	-5.15511	27.612
Core	ACE	L20	-2.89101	1.42406	23.7505
Core	ACE	L20	-2.89095	1.09923	23.992
Core	ACE	L20	-2.88837	-1.49439	24.8505
Core	ACE	L20	-2.88301	5.93206	21.4965
Core	ACE	L20	-2.88225	-1.23325	25.2975
Core	ACE	L20	-2.87409	-3.56379	25.772
Core	ACE	L20	-2.8688	0.758533	24.555
Core	ACE	L20	-2.85808	-0.536378	24.791
Core	ACE	L20	-2.84495	2.34823	23.3675
Core	ACE	L20	-2.84301	-4.72794	26.8265
Core	ACE	L20	-2.83008	0.149622	24.448
Core	ACE	L20	-2.82437	1.05561	23.5755
Core	ACE	L20	-2.81625	-1.25725	25.3095
Core	ACE	L20	-2.79108	-2.10138	25.5735
Core	ACE	L20	-2.7827	0.993649	23.4665
Core	ACE	L20	-2.78125	-2.57225	25.967
Core	ACE	L20	-2.77895	-2.81677	25.95
Core	ACE	L20	-2.77408	-1.09238	25.069
Core	ACE	L20	-2.75995	-5.26777	27.1755
Core	ACE	L20	-2.75408	-0.236378	24.641
Core	ACE	L20	-2.74008	-0.894378	24.97
Core	ACE	L20	-2.71709	-2.09679	25.0385
Core	ACE	L20	-2.71625	3.48075	22.9405
Core	ACE	L20	-2.69979	-0.466152	24.5175
Core	ACE	L20	-2.69208	0.692622	24.1765
Core	ACE	L20	-2.6918	4.69553	22.5865
Core	ACE	L20	-2.66832	-2.84098	25.3505
Core	ACE	L20	-2.66695	-0.704772	24.894
Core	ACE	L20	-2.65379	-2.01015	25.2895
Core	ACE	L20	-2.63837	-0.43439	24.3205
Core	ACE	L20	-2.6218	-0.224467	25.0465
Core	ACE	L20	-2.61708	-1.00038	25.023
Core	ACE	L20	-2.61637	-5.17239	26.6895
Core	ACE	L20	-2.61308	0.437622	24.304
Core	ACE	L20	-2.6008	3.83853	23.015
Core	ACE	L20	-2.57994	-3.11671	25.5485
Core	ACE	L20	-2.5588	0.0685333	24.9
Core	ACE	L20	-2.55233	-2.60511	26.337
Core	ACE	L20	-2.5437	-1.39635	24.6615
Core	ACE	L20	-2.53901	-4.68394	26.8045
Core	ACE	L20	-2.53795	-4.67577	26.8795
Core	ACE	L20	-2.52808	1.11362	23.966
Core	ACE	L20	-2.52637	0.19761	24.0045
Core	ACE	L20	-2.52508	-0.546378	24.796
Core	ACE	L20	-2.5148	7.33353	21.2675
Core	ACE	L20	-2.5088	-2.44147	26.155
Core	ACE	L20	-2.4988	2.61253	23.628
Core	ACE	L20	-2.46979	4.02185	22.2735
Core	ACE	L20	-2.46508	0.776622	24.1345
Core	ACE	L20	-2.4588	1.87653	23.996
Core	ACE	L20	-2.4578	1.13953	24.3645
Core	ACE	L20	-2.45725	-2.90825	26.135
Core	ACE	L20	-2.4497	-1.30235	24.6145
Core	ACE	L20	-2.44908	1.07262	23.9865
Core	ACE	L20	-2.4367	0.958649	23.484
Core	ACE	L20	-2.39208	-0.669378	24.8575
Core	ACE	L20	-2.3847	-0.957351	24.442
Core	ACE	L20	-2.37732	-2.38998	25.125
Core	ACE	L20	-2.37537	-2.40139	25.304
Core	ACE	L20	-2.3637	1.14965	23.3885
Core	ACE	L20	-2.36337	-1.00078	24.677
Core	ACE	L20	-2.3528	-1.52547	25.697
Core	ACE	L20	-2.34979	0.313848	24.1275
Core	ACE	L20	-2.34708	-1.40738	25.2265
Core	ACE	L20	-2.33937	-1.18539	24.696
Core	ACE	L20	-2.30225	1.06675	24.1475
Core	ACE	L20	-2.30008	1.17262	23.9365
Core	ACE	L20	-2.29025	-2.70125	26.0315
Core	ACE	L20	-2.28208	-1.95238	25.499
Core	ACE	L20	-2.28094	-1.35771	24.669
Core	ACE	L20	-2.27708	-0.285378	24.6655
Core	ACE	L20	-2.2758	-5.62847	27.7485
Core	ACE	L20	-2.25601	0.49906	24.213
Core	ACE	L20	-2.24608	0.343622	24.351
Core	ACE	L20	-2.24537	-1.22278	24.788
Core	ACE	L20	-2.24037	-2.85639	25.5315
Core	ACE	L20	-2.23739	-0.584	24.479
Core	ACE	L20	-2.23725	-1.47825	25.42
Core	ACE	L20	-2.23079	-2.81715	25.693
Core	ACE	L20	-2.2148	-0.507467	25.188
Core	ACE	L20	-2.20208	1.29662	23.8745
Core	ACE	L20	-2.20079	-8.53715	28.553
Core	ACE	L20	-2.19837	-0.295778	24.3245
Core	ACE	L20	-2.19408	-2.26438	25.655
Core	ACE	L20	-2.19208	2.07562	23.485
Core	ACE	L20	-2.17508	-0.248378	24.647
Core	ACE	L20	-2.16532	-0.667984	24.264
Core	ACE	L20	-2.15608	0.573622	24.236
Core	ACE	L20	-2.15095	5.11623	21.9835
Core	ACE	L20	-2.15008	0.112622	24.4665
Core	ACE	L20	-2.13733	-0.0701111	25.0695
Core	ACE	L20	-2.12495	-0.282772	24.683
Core	ACE	L20	-2.1148	-1.72747	25.798
Core	ACE	L20	-2.10739	-1.546	24.96
Core	ACE	L20	-2.10308	-0.182378	24.614
Core	ACE	L20	-2.10101	-1.87594	25.4005
Core	ACE	L20	-2.09979	0.811848	23.8785
Core	ACE	L20	-2.09339	-2.012	25.193
Core	ACE	L20	-2.07979	-2.94615	25.7575
Core	ACE	L20	-2.07901	1.50606	23.7095
Core	ACE	L20	-2.07501	-1.85994	25.3925
Core	ACE	L20	-2.07008	-1.70038	25.373
Core	ACE	L20	-2.05901	-2.61394	25.7695
Core	ACE	L20	-2.04695	-5.32477	27.204
Core	ACE	L20	-2.0368	-0.219467	25.044
Core	ACE	L20	-2.03408	0.190622	24.4275
Core	ACE	L20	-2.02808	-0.505378	24.7755
Core	ACE	L20	-2.02339	-1.382	24.878
Core	ACE	L20	-2.01937	-3.85539	26.031
Core	ACE	L20	-2.01479	0.989848	23.7895
Core	ACE	L20	-2.00808	-2.36838	25.707
Core	ACE	L20	-1.98295	-2.28077	25.682
Core	ACE	L20	-1.9798	0.997533	24.4355
Core	ACE	L20	-1.9717	1.43965	23.2435
Core	ACE	L20	-1.96533	1.72189	24.1735
Core	ACE	L20	-1.96279	-2.97915	25.774
Core	ACE	L20	-1.95595	-3.19377	26.1385
Core	ACE	L20	-1.95025	0.60875	24.3765
Core	ACE	L20	-1.94937	-1.36539	24.786
Core	ACE	L20	-1.92925	1.03975	24.161
Core	ACE	L20	-1.90837	10.9866	18.61
Core	ACE	L20	-1.90308	-0.000378378	24.523
Core	ACE	L20	-1.89808	0.540622	24.2525
Core	ACE	L20	-1.89408	-0.308378	24.677
Core	ACE	L20	-1.88908	0.150622	24.4475
Core	ACE	L20	-1.8767	-0.819351	24.373
Core	ACE	L20	-1.87625	-0.68725	25.0245
Core	ACE	L20	-1.87401	5.97706	21.474
Core	ACE	L20	-1.86701	1.39806	23.7635
Core	ACE	L20	-1.85794	1.12629	23.427
Core	ACE	L20	-1.85739	-1.856	25.115
Core	ACE	L20	-1.85625	0.52275	24.4195
Core	ACE	L20	-1.84932	-0.531984	24.196
Core	ACE	L20	-1.84594	0.447294	23.7665
Core	ACE	L20	-1.83279	0.510848	24.029
Core	ACE	L20	-1.8257	-0.618351	24.2725
Core	ACE	L20	-1.81225	0.62675	24.3675
Core	ACE	L20	-1.80737	-1.96339	25.085
Core	ACE	L20	-1.80137	-3.18739	25.697
Core	ACE	L20	-1.79879	0.124848	24.222
Core	ACE	L20	-1.79839	-2.397	25.3855
Core	ACE	L20	-1.79495	0.437228	24.323
Core	ACE	L20	-1.78009	-3.93979	25.96
Core	ACE	L20	-1.77737	8.29061	19.958
Core	ACE	L20	-1.77737	-1.38339	24.795
Core	ACE	L20	-1.74108	-3.32138	26.1835
Core	ACE	L20	-1.73909	-8.20879	28.0945
Core	ACE	L20	-1.73695	1.23723	23.923
Core	ACE	L20	-1.7357	-1.51835	24.7225
Core	ACE	L20	-1.73537	-0.44139	24.324
Core	ACE	L20	-1.72832	0.149016	23.8555
Core	ACE	L20	-1.71879	0.734848	23.917
Core	ACE	L20	-1.71595	-0.0637719	24.5735
Core	ACE	L20	-1.69801	-6.00294	27.464
Core	ACE	L20	-1.68237	-2.46839	25.3375
Core	ACE	L20	-1.67609	0.754206	23.613
Core	ACE	L20	-1.65232	-0.194984	24.0275
Core	ACE	L20	-1.64809	-0.357794	24.169
Core	ACE	L20	-1.64632	-0.738984	24.2995
Core	ACE	L20	-1.6337	-0.0863514	24.0065
Core	ACE	L20	-1.62937	-0.73539	24.471
Core	ACE	L20	-1.62679	0.426848	24.071
Core	ACE	L20	-1.6128	2.16453	23.852
Core	ACE	L20	-1.61194	-1.87871	24.9295
Core	ACE	L20	-1.61108	0.670622	24.1875
Core	ACE	L20	-1.5997	1.20565	23.3605
Core	ACE	L20	-1.59137	0.341222	24.006
Core	ACE	L20	-1.57879	-1.09515	24.832
Core	ACE	L20	-1.56801	0.33706	24.294
Core	ACE	L20	-1.56437	6.92761	20.6395
Core	ACE	L20	-1.54708	-3.25738	26.1515
Core	ACE	L20	-1.54639	-0.865	24.6195
Core	ACE	L20	-1.53379	1.01985	23.7745
Core	ACE	L20	-1.5337	2.51665	22.705
Core	ACE	L20	-1.53339	-0.302	24.338
Core	ACE	L20	-1.52925	-1.83025	25.596
Core	ACE	L20	-1.51408	0.598622	24.2235
Core	ACE	L20	-1.50608	-0.0983784	24.572
Core	ACE	L20	-1.4997	-1.94235	24.9345
Core	ACE	L20	-1.47908	-0.0953784	24.5705
Core	ACE	L20	-1.47325	-1.32425	25.343
Core	ACE	L20	-1.46908	1.62262	23.7115
Core	ACE	L20	-1.46725	-1.59825	25.48
Core	ACE	L20	-1.46337	-4.13939	26.173
Core	ACE	L20	-1.42537	-0.132778	24.243
Core	ACE	L20	-1.4117	-2.10435	25.0155
Core	ACE	L20	-1.4097	0.297649	23.8145
Core	ACE	L20	-1.4037	-0.786351	24.3565
Core	ACE	L20	-1.3947	-2.00735	24.967
Core	ACE	L20	-1.38909	0.331206	23.8245
Core	ACE	L20	-1.38825	2.19075	23.5855
Core	ACE	L20	-1.37832	0.479016	23.6905
Core	ACE	L20	-1.37701	-0.94194	24.9335
Core	ACE	L20	-1.37579	-0.962152	24.7655
Core	ACE	L20	-1.37495	-1.98277	25.533
Core	ACE	L20	-1.37201	-0.73694	24.831
Core	ACE	L20	-1.36725	-0.81825	25.09
Core	ACE	L20	-1.36401	-0.47894	24.702
Core	ACE	L20	-1.35895	-5.02677	27.055
Core	ACE	L20	-1.35639	-1.515	24.9445
Core	ACE	L20	-1.34937	-2.69539	25.451
Core	ACE	L20	-1.34037	-0.73639	24.4715
Core	ACE	L20	-1.33008	1.43762	23.804
Core	ACE	L20	-1.32237	-0.839778	24.5965
Core	ACE	L20	-1.31808	-0.598378	24.822
Core	ACE	L20	-1.31237	-7.50839	27.8575
Core	ACE	L20	-1.30195	-0.309772	24.6965
Core	ACE	L20	-1.3007	-0.853351	24.39
Core	ACE	L20	-1.28708	0.658622	24.1935
Core	ACE	L20	-1.28308	0.998622	24.0235
Core	ACE	L20	-1.27225	2.47675	23.4425
Core	ACE	L20	-1.25837	-0.445778	24.3995
Core	ACE	L20	-1.25394	-0.300706	24.1405
Core	ACE	L20	-1.25137	-1.46878	24.911
Core	ACE	L20	-1.22639	-0.275	24.3245
Core	ACE	L20	-1.2198	-2.41247	26.1405
Core	ACE	L20	-1.21108	0.199622	24.423
Core	ACE	L20	-1.20737	-2.89339	25.55
Core	ACE	L20	-1.20133	2.25589	23.9065
Core	ACE	L20	-1.1957	2.41665	22.755
Core	ACE	L20	-1.19233	-2.28511	26.177
Core	ACE	L20	-1.18737	1.99661	23.105
Core	ACE	L20	-1.18439	-1.333	24.8535
Core	ACE	L20	-1.18333	-0.376111	25.2225
Core	ACE	L20	-1.16439	-2.253	25.3135
Core	ACE	L20	-1.15125	-1.57225	25.467
Core	ACE	L20	-1.14037	-1.50778	24.9305
Core	ACE	L20	-1.13933	1.22567	23.991
Core	ACE	L20	-1.13337	-0.74939	24.478
Core	ACE	L20	-1.12039	0.935	23.7195
Core	ACE	L20	-1.11925	-1.90025	25.631
Core	ACE	L20	-1.11395	-2.69177	25.8875
Core	ACE	L20	-1.10495	-0.282772	24.683
Core	ACE	L20	-1.09908	-1.05938	25.0525
Core	ACE	L20	-1.09594	-0.732706	24.3565
Core	ACE	L20	-1.09439	-0.723	24.5485
Core	ACE	L20	-1.08237	-0.389778	24.3715
Core	ACE	L20	-1.07033	3.10467	23.0515
Core	ACE	L20	-1.0597	-1.47235	24.6995
Core	ACE	L20	-1.05439	-1.183	24.7785
Core	ACE	L20	-1.05139	-0.78	24.577
Core	ACE	L20	-1.04933	-3.50433	26.356
Core	ACE	L20	-1.03901	0.36606	24.2795
Core	ACE	L20	-1.03708	-1.29738	25.1715
Core	ACE	L20	-1.03637	-0.673778	24.5135
Core	ACE	L20	-1.01908	-1.00938	25.0275
Core	ACE	L20	-1.01739	-1.576	24.975
Core	ACE	L20	-1.01695	-1.08477	25.084
Core	ACE	L20	-1.00295	2.84823	23.1175
Core	ACE	L20	-0.996389	-1.535	24.9545
Core	ACE	L20	-0.9948	-0.0674667	24.968
Core	ACE	L20	-0.979389	-1.008	24.691
Core	ACE	L20	-0.970333	7.15389	21.4575
Core	ACE	L20	-0.969081	0.854622	24.0955
Core	ACE	L20	-0.967703	-2.00035	24.9635
Core	ACE	L20	-0.962081	-11.1524	30.099
Core	ACE	L20	-0.960703	0.466649	23.73
Core	ACE	L20	-0.957081	-0.587378	24.8165
Core	ACE	L20	-0.952015	-0.20694	24.566
Core	ACE	L20	-0.928081	-2.97838	26.012
Core	ACE	L20	-0.927389	-0.776	24.575
Core	ACE	L20	-0.925333	-5.91811	27.9935
Core	ACE	L20	-0.92525	-1.16625	25.264
Core	ACE	L20	-0.9068	1.13053	24.369
Core	ACE	L20	-0.902015	4.39306	22.266
Core	ACE	L20	-0.89737	2.84322	22.755
Core	ACE	L20	-0.892941	-1.24971	24.615
Core	ACE	L20	-0.879389	-1.248	24.811
Core	ACE	L20	-0.878703	-1.99135	24.959
Core	ACE	L20	-0.87837	0.194222	24.0795
Core	ACE	L20	-0.87737	-0.694778	24.524
Core	ACE	L20	-0.874389	-1.253	24.8135
Core	ACE	L20	-0.868703	0.848649	23.539
Core	ACE	L20	-0.86337	0.269222	24.042
Core	ACE	L20	-0.85625	-0.65725	25.0095
Core	ACE	L20	-0.85137	-0.168778	24.261
Core	ACE	L20	-0.848941	-2.57571	25.278
Core	ACE	L20	-0.829389	-0.908	24.641
Core	ACE	L20	-0.828389	-1.217	24.7955
Core	ACE	L20	-0.814389	1.285	23.5445
Core	ACE	L20	-0.812941	-2.53971	25.26
Core	ACE	L20	-0.803081	0.186622	24.4295
Core	ACE	L20	-0.802947	0.279228	24.402
Core	ACE	L20	-0.7978	-3.30047	26.5845
Core	ACE	L20	-0.78537	-0.402778	24.378
Core	ACE	L20	-0.778333	-1.46333	25.3355
Core	ACE	L20	-0.771947	-3.20977	26.1465
Core	ACE	L20	-0.76025	-2.15125	25.7565
Core	ACE	L20	-0.754389	-0.663	24.5185
Core	ACE	L20	-0.747703	0.959649	23.4835
Core	ACE	L20	-0.708081	-0.338378	24.692
Core	ACE	L20	-0.693703	2.32365	22.8015
Core	ACE	L20	-0.683081	1.62062	23.7125
Core	ACE	L20	-0.680389	-1.549	24.9615
Core	ACE	L20	-0.678947	-21.5168	35.3
Core	ACE	L20	-0.67325	-1.10425	25.233
Core	ACE	L20	-0.65837	0.324222	24.0145
Core	ACE	L20	-0.641081	0.248622	24.3985
Core	ACE	L20	-0.636389	-1.095	24.7345
Core	ACE	L20	-0.621947	0.460228	24.3115
Core	ACE	L20	-0.61037	-0.167778	24.2605
Core	ACE	L20	-0.603389	0.138	24.118
Core	ACE	L20	-0.60237	-0.489778	24.4215
Core	ACE	L20	-0.596015	-0.30094	24.613
Core	ACE	L20	-0.57937	0.313222	24.02
Core	ACE	L20	-0.576389	-0.355	24.3645
Core	ACE	L20	-0.573947	-0.00177193	24.5425
Core	ACE	L20	-0.569947	0.472228	24.3055
Core	ACE	L20	-0.55937	0.0632222	24.145
Core	ACE	L20	-0.55637	-0.433778	24.3935
Core	ACE	L20	-0.543333	5.06189	22.5035
Core	ACE	L20	-0.540389	-0.209	24.2915
Core	ACE	L20	-0.531333	1.69367	23.757
Core	ACE	L20	-0.526389	-0.305	24.3395
Core	ACE	L20	-0.52437	-0.101778	24.2275
Core	ACE	L20	-0.513703	-0.386351	24.1565
Core	ACE	L20	-0.505081	1.76662	23.6395
Core	ACE	L20	-0.500389	-1.519	24.9465
Core	ACE	L20	-0.491703	-1.32435	24.6255
Core	ACE	L20	-0.49037	-0.217778	24.2855
Core	ACE	L20	-0.4878	0.139533	24.8645
Core	ACE	L20	-0.484015	3.02106	22.952
Core	ACE	L20	-0.483941	-3.17071	25.5755
Core	ACE	L20	-0.48025	-0.47125	24.9165
Core	ACE	L20	-0.475389	-0.104	24.239
Core	ACE	L20	-0.472389	-0.411	24.3925
Core	ACE	L20	-0.466389	-0.375	24.3745
Core	ACE	L20	-0.464081	1.64162	23.702
Core	ACE	L20	-0.457366	-0.88339	24.545
Core	ACE	L20	-0.442333	-2.50511	26.287
Core	ACE	L20	-0.413015	-0.57794	24.7515
Core	ACE	L20	-0.40937	-0.246778	24.3
Core	ACE	L20	-0.403081	-0.223378	24.6345
Core	ACE	L20	-0.393015	0.19206	24.3665
Core	ACE	L20	-0.39237	1.10022	23.6265
Core	ACE	L20	-0.388081	1.61462	23.7155
Core	ACE	L20	-0.371366	-2.58739	25.397
Core	ACE	L20	-0.368703	-0.641351	24.284
Core	ACE	L20	-0.362941	-1.57971	24.78
Core	ACE	L20	-0.341333	-0.646333	24.927
Core	ACE	L20	-0.340015	4.63506	22.145
Core	ACE	L20	-0.33525	-0.63625	24.999
Core	ACE	L20	-0.326333	1.82867	23.6895
Core	ACE	L20	-0.298389	-1.467	24.9205
Core	ACE	L20	-0.296703	1.88065	23.023
Core	ACE	L20	-0.292389	-1.251	24.8125
Core	ACE	L20	-0.29125	3.40775	22.977
Core	ACE	L20	-0.287703	1.22965	23.3485
Core	ACE	L20	-0.275389	-1.624	24.999
Core	ACE	L20	-0.25737	0.365222	23.994
Core	ACE	L20	-0.257366	-2.34339	25.275
Core	ACE	L20	-0.257081	2.84462	23.1005
Core	ACE	L20	-0.254333	1.58067	23.8135
Core	ACE	L20	-0.2518	0.365533	24.7515
Core	ACE	L20	-0.24937	0.0532222	24.15
Core	ACE	L20	-0.24937	0.283222	24.035
Core	ACE	L20	-0.243703	2.04365	22.9415
Core	ACE	L20	-0.237081	-0.307378	24.6765
Core	ACE	L20	-0.235081	0.724622	24.1605
Core	ACE	L20	-0.21537	0.227222	24.063
Core	ACE	L20	-0.215333	0.199667	24.504
Core	ACE	L20	-0.214389	-0.803	24.5885
Core	ACE	L20	-0.21337	0.609222	23.872
Core	ACE	L20	-0.211947	1.38023	23.8515
Core	ACE	L20	-0.21037	0.152222	24.1005
Core	ACE	L20	-0.204389	-0.733	24.5535
Core	ACE	L20	-0.199389	-0.108	24.241
Core	ACE	L20	-0.197081	1.07262	23.9865
Core	ACE	L20	-0.19325	-0.34425	24.853
Core	ACE	L20	-0.19237	-0.149778	24.2515
Core	ACE	L20	-0.190333	-1.45311	25.761
Core	ACE	L20	-0.182389	-1.281	24.8275
Core	ACE	L20	-0.15137	0.481222	23.936
Core	ACE	L20	-0.133389	0.168	24.103
Core	ACE	L20	-0.131703	-0.484351	24.2055
Core	ACE	L20	-0.11537	0.207222	24.073
Core	ACE	L20	-0.111389	3.273	22.5505
Core	ACE	L20	-0.107389	-0.496	24.435
Core	ACE	L20	-0.0973889	0.174	24.1
Core	ACE	L20	-0.0963889	-0.395	24.3845
Core	ACE	L20	-0.0943333	0.550667	24.3285
Core	ACE	L20	-0.0923704	2.17922	23.087
Core	ACE	L20	-0.0903889	-0.769	24.5715
Core	ACE	L20	-0.0843333	-4.92711	27.498
Core	ACE	L20	-0.0810811	0.688622	24.1785
Core	ACE	L20	-0.0730811	2.15662	23.4445
Core	ACE	L20	-0.0710149	2.84406	23.0405
Core	ACE	L20	-0.06825	-0.28925	24.8255
Core	ACE	L20	-0.0678	-3.81047	26.8395
Core	ACE	L20	-0.0668	-2.07947	25.974
Core	ACE	L20	-0.06325	3.34575	23.008
Core	ACE	L20	-0.0513889	-0.31	24.342
Core	ACE	L20	-0.0433889	-0.512	24.443
Core	ACE	L20	-0.0353889	-1.954	25.164
Core	ACE	L20	-0.0323333	1.61267	23.7975
Core	ACE	L20	-0.0233889	0.168	24.103
Core	ACE	L20	-0.0223889	-1.401	24.8875
Core	ACE	L20	-0.0123889	-0.201	24.2875
Core	ACE	L20	-0.0113889	-0.18	24.277
Core	ACE	L20	-0.00638889	0.375	23.9995
Core	ACE	L20	-0.000947368	1.99123	23.546
Core	ACE	L20	0.00291892	-1.19738	25.1215
Core	ACE	L20	0.03575	2.24475	23.5585
Core	ACE	L20	0.04475	-2.02625	25.694
Core	ACE	L20	0.0456296	2.53022	22.9115
Core	ACE	L20	0.05675	-0.84425	25.103
Core	ACE	L20	0.0756111	-0.593	24.4835
Core	ACE	L20	0.0950526	1.76723	23.658
Core	ACE	L20	0.0966111	-3.562	25.968
Core	ACE	L20	0.100611	1.102	23.636
Core	ACE	L20	0.103059	-2.38371	25.182
Core	ACE	L20	0.11775	-1.92325	25.6425
Core	ACE	L20	0.123919	-0.166378	24.606
Core	ACE	L20	0.139611	-2.059	25.2165
Core	ACE	L20	0.14063	-0.576778	24.465
Core	ACE	L20	0.144667	-0.998111	25.5335
Core	ACE	L20	0.15063	0.773222	23.79
Core	ACE	L20	0.1602	1.68753	24.0905
Core	ACE	L20	0.16063	-0.386778	24.37
Core	ACE	L20	0.163053	-2.04477	25.564
Core	ACE	L20	0.173611	1.737	23.3185
Core	ACE	L20	0.180611	-3.818	26.096
Core	ACE	L20	0.18363	0.666222	23.8435
Core	ACE	L20	0.187053	-1.65077	25.367
Core	ACE	L20	0.18963	1.61222	23.3705
Core	ACE	L20	0.196053	2.09823	23.4925
Core	ACE	L20	0.197611	0.039	24.1675
Core	ACE	L20	0.201667	-1.73333	25.4705
Core	ACE	L20	0.223667	-1.38911	25.729
Core	ACE	L20	0.231059	-1.00571	24.493
Core	ACE	L20	0.233059	1.22629	23.377
Core	ACE	L20	0.246611	0.568	23.903
Core	ACE	L20	0.2592	-2.67347	26.271
Core	ACE	L20	0.268297	-1.43435	24.6805
Core	ACE	L20	0.26963	1.69222	23.3305
Core	ACE	L20	0.27763	0.790222	23.7815
Core	ACE	L20	0.282667	-3.87011	26.9695
Core	ACE	L20	0.285667	-0.709333	24.9585
Core	ACE	L20	0.291297	-1.10135	24.514
Core	ACE	L20	0.305611	-0.263	24.3185
Core	ACE	L20	0.321611	0.943	23.7155
Core	ACE	L20	0.322667	0.267667	24.47
Core	ACE	L20	0.325667	-2.63711	26.353
Core	ACE	L20	0.343611	0.145	24.1145
Core	ACE	L20	0.345297	-1.48735	24.707
Core	ACE	L20	0.346919	5.10062	21.9725
Core	ACE	L20	0.364667	-1.83033	25.519
Core	ACE	L20	0.37963	0.902222	23.7255
Core	ACE	L20	0.380611	-0.048	24.211
Core	ACE	L20	0.38863	0.991222	23.681
Core	ACE	L20	0.391297	0.0186486	23.954
Core	ACE	L20	0.39763	1.18022	23.5865
Core	ACE	L20	0.404297	1.15165	23.3875
Core	ACE	L20	0.41263	0.0452222	24.154
Core	ACE	L20	0.419985	-1.73494	25.33
Core	ACE	L20	0.429297	-1.24335	24.585
Core	ACE	L20	0.44263	0.295222	24.029
Core	ACE	L20	0.446667	0.211667	24.498
Core	ACE	L20	0.453919	0.653622	24.196
Core	ACE	L20	0.4672	1.86453	24.002
Core	ACE	L20	0.493297	2.79065	22.568
Core	ACE	L20	0.510667	2.50567	23.351
Core	ACE	L20	0.51663	-0.220778	24.287
Core	ACE	L20	0.519919	-5.62038	27.333
Core	ACE	L20	0.523611	0.215	24.0795
Core	ACE	L20	0.525297	0.452649	23.737
Core	ACE	L20	0.530667	-0.764333	24.986
Core	ACE	L20	0.551667	0.786667	24.2105
Core	ACE	L20	0.559053	2.51123	23.286
Core	ACE	L20	0.569634	-4.00639	26.1065
Core	ACE	L20	0.580611	1.302	23.536
Core	ACE	L20	0.583053	-0.874772	24.979
Core	ACE	L20	0.58875	-0.48225	24.922
Core	ACE	L20	0.597611	0.349	24.0125
Core	ACE	L20	0.597667	0.984889	24.542
Core	ACE	L20	0.61175	-0.41925	24.8905
Core	ACE	L20	0.614297	2.71165	22.6075
Core	ACE	L20	0.616611	-0.802	24.588
Core	ACE	L20	0.647667	2.41267	23.3975
Core	ACE	L20	0.66275	-0.83825	25.1
Core	ACE	L20	0.671053	-2.06677	25.575
Core	ACE	L20	0.6732	1.02053	24.424
Core	ACE	L20	0.676611	-0.232	24.303
Core	ACE	L20	0.678059	-0.988706	24.4845
Core	ACE	L20	0.693611	0.685	23.8445
Core	ACE	L20	0.701297	-2.60135	25.264
Core	ACE	L20	0.709611	0.291	24.0415
Core	ACE	L20	0.716667	-0.438333	24.823
Core	ACE	L20	0.719053	-0.128772	24.606
Core	ACE	L20	0.719297	-0.883351	24.405
Core	ACE	L20	0.722611	0.064	24.155
Core	ACE	L20	0.733667	1.44867	23.8795
Core	ACE	L20	0.734611	1.286	23.544
Core	ACE	L20	0.738053	-0.139772	24.6115
Core	ACE	L20	0.74375	1.35275	24.0045
Core	ACE	L20	0.749667	-0.705333	24.9565
Core	ACE	L20	0.76563	2.16822	23.0925
Core	ACE	L20	0.80775	0.71675	24.3225
Core	ACE	L20	0.808053	-3.81977	26.4515
Core	ACE	L20	0.820667	-1.74433	25.476
Core	ACE	L20	0.838611	-0.02	24.197
Core	ACE	L20	0.850634	-1.33539	24.771
Core	ACE	L20	0.861919	0.551622	24.247
Core	ACE	L20	0.87463	-0.282778	24.318
Core	ACE	L20	0.888919	-3.04138	26.0435
Core	ACE	L20	0.92675	-0.06425	24.713
Core	ACE	L20	0.927611	-2.011	25.1925
Core	ACE	L20	0.95063	1.97322	23.19
Core	ACE	L20	0.987985	1.01306	23.956
Core	ACE	L20	0.989985	-0.36494	24.645
Core	ACE	L20	1.0272	5.81053	22.029
Core	ACE	L20	1.02867	-0.406333	24.807
Core	ACE	L20	1.0562	2.53353	23.6675
Core	ACE	L20	1.0643	-0.308351	24.1175
Core	ACE	L20	1.07561	2.487	22.9435
Core	ACE	L20	1.0912	1.28853	24.29
Core	ACE	L20	1.0963	-3.88635	25.9065
Core	ACE	L20	1.10375	-4.31725	26.8395
Core	ACE	L20	1.10492	-3.43538	26.2405
Core	ACE	L20	1.10663	2.93922	22.707
Core	ACE	L20	1.14467	-0.490333	24.849
Core	ACE	L20	1.1463	2.23365	22.8465
Core	ACE	L20	1.1472	2.25453	23.807
Core	ACE	L20	1.19667	2.24167	23.483
Core	ACE	L20	1.20261	0.144	24.115
Core	ACE	L20	1.20492	-0.305378	24.6755
Core	ACE	L20	1.2163	-0.146351	24.0365
Core	ACE	L20	1.2193	-1.69335	24.81
Core	ACE	L20	1.22675	-0.43425	24.898
Core	ACE	L20	1.26806	-2.44871	25.2145
Core	ACE	L20	1.30799	-2.79694	25.861
Core	ACE	L20	1.3123	0.259649	23.8335
Core	ACE	L20	1.3263	2.59365	22.6665
Core	ACE	L20	1.34099	-3.34394	26.1345
Core	ACE	L20	1.37467	2.35967	23.424
Core	ACE	L20	1.37763	0.15161	24.0275
Core	ACE	L20	1.37767	0.872667	24.1675
Core	ACE	L20	1.3813	2.42865	22.749
Core	ACE	L20	1.39305	4.61723	22.233
Core	ACE	L20	1.3953	-0.237351	24.082
Core	ACE	L20	1.3992	4.62653	22.621
Core	ACE	L20	1.41961	-1.309	24.8415
Core	ACE	L20	1.43467	0.599667	24.304
Core	ACE	L20	1.43505	-3.31277	26.198
Core	ACE	L20	1.44167	0.0966667	24.5555
Core	ACE	L20	1.46567	0.400667	24.4035
Core	ACE	L20	1.48267	-0.482333	24.845
Core	ACE	L20	1.49199	4.37706	22.274
Core	ACE	L20	1.52367	1.66867	23.7695
Core	ACE	L20	1.54999	-2.23494	25.58
Core	ACE	L20	1.55875	0.11775	24.622
Core	ACE	L20	1.55967	0.974667	24.1165
Core	ACE	L20	1.5912	5.74853	22.06
Core	ACE	L20	1.59199	-6.71294	27.819
Core	ACE	L20	1.60363	-3.37239	25.7895
Core	ACE	L20	1.61467	0.389667	24.409
Core	ACE	L20	1.61705	1.32923	23.877
Core	ACE	L20	1.62867	-0.0963333	24.652
Core	ACE	L20	1.62905	1.32123	23.881
Core	ACE	L20	1.63167	0.146667	24.5305
Core	ACE	L20	1.63261	-0.856	24.615
Core	ACE	L20	1.64667	-0.348333	24.778
Core	ACE	L20	1.65667	1.31167	23.948
Core	ACE	L20	1.6893	2.55665	22.685
Core	ACE	L20	1.71875	1.28775	24.037
Core	ACE	L20	1.73467	-0.810333	25.009
Core	ACE	L20	1.7742	1.17153	24.3485
Core	ACE	L20	1.80567	0.540667	24.3335
Core	ACE	L20	1.80575	1.71475	23.8235
Core	ACE	L20	1.80667	1.38167	23.913
Core	ACE	L20	1.80805	-2.20977	25.6465
Core	ACE	L20	1.82492	2.90462	23.0705
Core	ACE	L20	1.83275	1.58175	23.89
Core	ACE	L20	1.83367	2.06867	23.5695
Core	ACE	L20	1.83606	1.10929	23.4355
Core	ACE	L20	1.85367	2.53867	23.3345
Core	ACE	L20	1.85867	0.543667	24.332
Core	ACE	L20	1.8723	1.56965	23.1785
Core	ACE	L20	1.88005	-2.53777	25.8105
Core	ACE	L20	1.90867	0.113667	24.547
Core	ACE	L20	1.90967	0.0346667	24.5865
Core	ACE	L20	1.9492	0.726533	24.571
Core	ACE	L20	1.95067	1.58567	23.811
Core	ACE	L20	2.01099	3.66606	22.6295
Core	ACE	L20	2.0312	0.458533	24.705
Core	ACE	L20	2.06699	-1.56794	25.2465
Core	ACE	L20	2.0683	-1.05435	24.4905
Core	ACE	L20	2.07167	2.25667	23.4755
Core	ACE	L20	2.10167	4.87667	22.1655
Core	ACE	L20	2.10667	-0.348333	24.778
Core	ACE	L20	2.17275	-2.48825	25.925
Core	ACE	L20	2.1953	-0.127351	24.027
Core	ACE	L20	2.23075	1.63975	23.861
Core	ACE	L20	2.2372	1.94453	23.962
Core	ACE	L20	2.24775	-0.34325	24.8525
Core	ACE	L20	2.24967	2.04467	23.5815
Core	ACE	L20	2.25092	-5.77938	27.4125
Core	ACE	L20	2.26663	-1.80939	25.008
Core	ACE	L20	2.27663	0.29061	23.958
Core	ACE	L20	2.29567	0.970667	24.1185
Core	ACE	L20	2.33367	0.768667	24.2195
Core	ACE	L20	2.36006	1.06329	23.4585
Core	ACE	L20	2.40192	3.67162	22.687
Core	ACE	L20	2.4032	1.26053	24.304
Core	ACE	L20	2.40667	0.781667	24.213
Core	ACE	L20	2.41467	2.69967	23.254
Core	ACE	L20	2.41875	-2.68225	26.022
Core	ACE	L20	2.41975	-1.07125	25.2165
Core	ACE	L20	2.4343	-1.80835	24.8675
Core	ACE	L20	2.43463	0.35861	23.924
Core	ACE	L20	2.4422	-0.0404667	24.9545
Core	ACE	L20	2.4542	1.32153	24.2735
Core	ACE	L20	2.47092	-1.33938	25.1925
Core	ACE	L20	2.4813	-1.85135	24.889
Core	ACE	L20	2.48599	3.69106	22.617
Core	ACE	L20	2.53067	1.95567	23.626
Core	ACE	L20	2.5343	-2.11835	25.0225
Core	ACE	L20	2.59805	0.960228	24.0615
Core	ACE	L20	2.62092	4.40062	22.3225
Core	ACE	L20	2.65567	4.98067	22.1135
Core	ACE	L20	2.66906	-1.36771	24.674
Core	ACE	L20	2.68467	1.40967	23.899
Core	ACE	L20	2.7292	-4.02347	26.946
Core	ACE	L20	2.78392	-12.6764	30.861
Core	ACE	L20	2.87875	0.48775	24.437
Core	ACE	L20	2.9242	-3.78847	26.8285
Core	ACE	L20	2.93705	0.819228	24.132
Core	ACE	L20	2.9823	-1.09035	24.5085
Core	ACE	L20	2.99267	3.40767	22.9
Core	ACE	L20	3.02675	2.11575	23.623
Core	ACE	L20	3.03475	0.93375	24.214
Core	ACE	L20	3.14005	4.59223	22.2455
Core	ACE	L20	3.17375	-0.96725	25.1645
Core	ACE	L20	3.20106	1.05429	23.463
Core	ACE	L20	3.2272	6.63453	21.617
Core	ACE	L20	3.27506	2.93829	22.521
Core	ACE	L20	3.28375	-3.36725	26.3645
Core	ACE	L20	3.31775	-3.45325	26.4075
Core	ACE	L20	3.33363	4.37761	21.9145
Core	ACE	L20	3.3472	2.37453	23.747
Core	ACE	L20	3.42767	0.472667	24.3675
Core	ACE	L20	3.44867	2.52367	23.342
Core	ACE	L20	3.45006	0.623294	23.6785
Core	ACE	L20	3.4562	2.52353	23.6725
Core	ACE	L20	3.76867	4.39367	22.407
Core	ACE	L20	3.88767	3.69267	22.7575
Core	ACE	L20	4.00175	-2.10925	25.7355
Core	ACE	L20	4.0483	4.59565	21.6655
Core	ACE	L20	4.2643	2.07165	22.9275
Core	ACE	L20	4.5403	0.317649	23.8045
Core	ACE	L20	4.5432	0.840533	24.514
Core	ACE	L20	4.54675	1.85575	23.753
Core	ACE	L20	4.5962	1.53353	24.1675
Core	ACE	L20	4.77475	-3.06625	26.214
Core	ACE	L20	5.02405	3.25623	22.9135
Core	ACE	L20	5.16505	2.92723	23.078
Core	ACE	L20	5.2203	0.517649	23.7045
Shell	ACE	L12	-3.7	0.7	27.12
Shell	ACE	L12	-3.51	1.82	25.33
Shell	ACE	L12	-3.26	-0.24	23.82
Shell	ACE	L12	-3.17	-0.35	24.24
Shell	ACE	L12	-3.12	2.19	26.23
Shell	ACE	L12	-3.12	-0.32	25.09
Shell	ACE	L12	-3.09	0.86	24.32
Shell	ACE	L12	-2.85	-0.15	25.21
Shell	ACE	L12	-2.82	-0.87	23.96
Shell	ACE	L12	-2.82	1.07	24.88
Shell	ACE	L12	-2.82	-0.91	24.43
Shell	ACE	L12	-2.8	0.12	24.52
Shell	ACE	L12	-2.68	0.83	24.74
Shell	ACE	L12	-2.66	2.05	27.52
Shell	ACE	L12	-2.63	0.64	24.29
Shell	ACE	L12	-2.49	0.44	24.35
Shell	ACE	L12	-2.43	-1.27	23.7
Shell	ACE	L12	-2.39	-0.54	24.38
Shell	ACE	L12	-2.35	0.09	25.01
Shell	ACE	L12	-2.25	0.29	25.09
Shell	ACE	L12	-2.25	-0.52	23.75
Shell	ACE	L12	-2.21	-0.32	24.21
Shell	ACE	L12	-2.13	-0.63	23.39
Shell	ACE	L12	-2.11	1.51	25.79
Shell	ACE	L12	-2.09	-0.04	24.38
Shell	ACE	L12	-2.08	-0.43	23.99
Shell	ACE	L12	-2.02	0.05	24.76
Shell	ACE	L12	-2	-1.04	23.21
Shell	ACE	L12	-1.98	1.12	24.51
Shell	ACE	L12	-1.98	-0.94	25.27
Shell	ACE	L12	-1.93	-1.32	25.63
Shell	ACE	L12	-1.93	-0.22	24.98
Shell	ACE	L12	-1.91	-0.51	24.7
Shell	ACE	L12	-1.89	-0.56	23.63
Shell	ACE	L12	-1.88	-0.72	25.42
Shell	ACE	L12	-1.83	0.62	24.93
Shell	ACE	L12	-1.83	0.62	24.93
Shell	ACE	L12	-1.82	1.12	24.66
Shell	ACE	L12	-1.79	-1.07	23.88
Shell	ACE	L12	-1.78	-0.41	24.68
Shell	ACE	L12	-1.73	-1.16	23.35
Shell	ACE	L12	-1.71	0.73	25.11
Shell	ACE	L12	-1.69	0.01	24.21
Shell	ACE	L12	-1.69	1.04	25.19
Shell	ACE	L12	-1.68	0.75	24.7
Shell	ACE	L12	-1.65	1.3	25.14
Shell	ACE	L12	-1.65	-0.72	25.48
Shell	ACE	L12	-1.62	-0.09	24.24
Shell	ACE	L12	-1.62	-0.14	24.74
Shell	ACE	L12	-1.59	0.11	23.92
Shell	ACE	L12	-1.58	-1.7	23.29
Shell	ACE	L12	-1.57	-0.5	24.82
Shell	ACE	L12	-1.56	-1.42	22.78
Shell	ACE	L12	-1.55	-0.04	24.06
Shell	ACE	L12	-1.55	-0.34	26.47
Shell	ACE	L12	-1.51	0.45	25.19
Shell	ACE	L12	-1.49	-0.29	24.39
Shell	ACE	L12	-1.48	0.28	24.58
Shell	ACE	L12	-1.46	-1.97	24.8
Shell	ACE	L12	-1.45	-0.51	25.42
Shell	ACE	L12	-1.44	-0.17	23.82
Shell	ACE	L12	-1.44	1.18	25.39
Shell	ACE	L12	-1.41	-1.03	24.41
Shell	ACE	L12	-1.4	-0.17	24.1
Shell	ACE	L12	-1.38	-0.33	24.64
Shell	ACE	L12	-1.38	-0.67	24.51
Shell	ACE	L12	-1.36	0.58	25.19
Shell	ACE	L12	-1.35	-0.68	23.65
Shell	ACE	L12	-1.33	0.48	24.75
Shell	ACE	L12	-1.33	0.47	25.69
Shell	ACE	L12	-1.31	-0.34	24.09
Shell	ACE	L12	-1.3	-0.81	24.99
Shell	ACE	L12	-1.29	-0.84	24.21
Shell	ACE	L12	-1.29	-0.09	24.22
Shell	ACE	L12	-1.27	-1.2	24.33
Shell	ACE	L12	-1.25	-0.23	24.56
Shell	ACE	L12	-1.25	0.66	24.99
Shell	ACE	L12	-1.24	-0.93	23.55
Shell	ACE	L12	-1.21	0.65	24.79
Shell	ACE	L12	-1.2	-1.5	23.57
Shell	ACE	L12	-1.2	-0.18	25.02
Shell	ACE	L12	-1.14	0.06	24.39
Shell	ACE	L12	-1.13	0.6	24.55
Shell	ACE	L12	-1.13	0	24.59
Shell	ACE	L12	-1.11	-0.09	25.24
Shell	ACE	L12	-1.09	-2.38	23.37
Shell	ACE	L12	-1.08	-0.25	23.72
Shell	ACE	L12	-1.08	-0.25	23.72
Shell	ACE	L12	-1.07	-2.09	27.22
Shell	ACE	L12	-1.06	-0.4	24.79
Shell	ACE	L12	-1.02	0.73	26.18
Shell	ACE	L12	-0.99	-1.25	24.27
Shell	ACE	L12	-0.98	0.84	24.48
Shell	ACE	L12	-0.98	-0.13	24.54
Shell	ACE	L12	-0.97	0.09	24.41
Shell	ACE	L12	-0.96	-0.53	23.85
Shell	ACE	L12	-0.95	-1.28	23.5
Shell	ACE	L12	-0.94	1.1	25.77
Shell	ACE	L12	-0.93	-1.06	24.23
Shell	ACE	L12	-0.92	-0.45	25.21
Shell	ACE	L12	-0.89	-1	23.39
Shell	ACE	L12	-0.89	-0.11	25.32
Shell	ACE	L12	-0.89	0.57	24.75
Shell	ACE	L12	-0.89	-1.23	23.63
Shell	ACE	L12	-0.89	-0.71	25.32
Shell	ACE	L12	-0.88	-0.69	25.42
Shell	ACE	L12	-0.87	-0.75	23.57
Shell	ACE	L12	-0.87	-1.42	24.08
Shell	ACE	L12	-0.84	0.46	24.84
Shell	ACE	L12	-0.83	-0.36	24.39
Shell	ACE	L12	-0.82	-0.32	23.84
Shell	ACE	L12	-0.81	0.61	24.21
Shell	ACE	L12	-0.81	0.48	25.08
Shell	ACE	L12	-0.8	-0.62	23.88
Shell	ACE	L12	-0.8	-0.35	23.5
Shell	ACE	L12	-0.79	-0.44	24.12
Shell	ACE	L12	-0.78	-0.39	24.21
Shell	ACE	L12	-0.78	0	24.1
Shell	ACE	L12	-0.77	-0.44	24.84
Shell	ACE	L12	-0.76	-0.18	23.58
Shell	ACE	L12	-0.76	1.23	25.35
Shell	ACE	L12	-0.75	-1.22	28.94
Shell	ACE	L12	-0.75	-0.63	23.82
Shell	ACE	L12	-0.74	0.41	25.6
Shell	ACE	L12	-0.74	0.77	25.34
Shell	ACE	L12	-0.73	0.01	24.39
Shell	ACE	L12	-0.71	0.58	24.23
Shell	ACE	L12	-0.7	-0.91	24.54
Shell	ACE	L12	-0.68	0.09	25.41
Shell	ACE	L12	-0.65	-0.47	24.5
Shell	ACE	L12	-0.61	-1.29	23.87
Shell	ACE	L12	-0.6	-0.16	25.91
Shell	ACE	L12	-0.57	-0.95	24.12
Shell	ACE	L12	-0.57	0.02	24.29
Shell	ACE	L12	-0.57	-0.82	24.37
Shell	ACE	L12	-0.55	-2.17	23.13
Shell	ACE	L12	-0.53	-0.5	23.95
Shell	ACE	L12	-0.51	-0.16	24.69
Shell	ACE	L12	-0.5	0.22	24.19
Shell	ACE	L12	-0.49	-0.94	24.68
Shell	ACE	L12	-0.48	-0.18	24.08
Shell	ACE	L12	-0.48	0.13	25.15
Shell	ACE	L12	-0.46	-0.61	25.65
Shell	ACE	L12	-0.46	-0.2	24.52
Shell	ACE	L12	-0.45	-0.88	24.03
Shell	ACE	L12	-0.45	-0.83	24.1
Shell	ACE	L12	-0.44	2.25	24.81
Shell	ACE	L12	-0.44	0.47	23.94
Shell	ACE	L12	-0.44	-0.36	23.94
Shell	ACE	L12	-0.41	-0.76	23.95
Shell	ACE	L12	-0.41	-1.9	23.5
Shell	ACE	L12	-0.4	-0.79	23.7
Shell	ACE	L12	-0.39	-0.26	23.94
Shell	ACE	L12	-0.38	-1.82	23.18
Shell	ACE	L12	-0.38	-0.48	23.9
Shell	ACE	L12	-0.38	-0.18	23.74
Shell	ACE	L12	-0.35	0.86	24.97
Shell	ACE	L12	-0.31	0.09	24.86
Shell	ACE	L12	-0.29	-0.85	23.87
Shell	ACE	L12	-0.29	0.87	25.1
Shell	ACE	L12	-0.26	0.28	25.32
Shell	ACE	L12	-0.26	-0.26	25.07
Shell	ACE	L12	-0.22	-1.21	23.65
Shell	ACE	L12	-0.2	0.68	25.27
Shell	ACE	L12	-0.18	0.47	24.51
Shell	ACE	L12	-0.18	0.28	24.02
Shell	ACE	L12	-0.17	2.14	24.63
Shell	ACE	L12	-0.16	-0.92	23.61
Shell	ACE	L12	-0.16	0.45	24.68
Shell	ACE	L12	-0.12	-0.86	24.24
Shell	ACE	L12	-0.11	-0.39	24.37
Shell	ACE	L12	-0.11	-1.24	23.33
Shell	ACE	L12	-0.09	-1.79	23.88
Shell	ACE	L12	-0.09	-0.48	24.47
Shell	ACE	L12	-0.08	-0.06	24.21
Shell	ACE	L12	0	-1.06	24.49
Shell	ACE	L12	0.01	0.27	24.47
Shell	ACE	L12	0.01	-0.27	24.21
Shell	ACE	L12	0.02	-0.81	23.62
Shell	ACE	L12	0.04	0.15	24.35
Shell	ACE	L12	0.06	0.93	24.6
Shell	ACE	L12	0.06	-0.4	23.82
Shell	ACE	L12	0.07	0.16	24.71
Shell	ACE	L12	0.09	-0.64	23.53
Shell	ACE	L12	0.14	-0.63	23.88
Shell	ACE	L12	0.14	-0.49	24.76
Shell	ACE	L12	0.15	0.16	23.89
Shell	ACE	L12	0.15	-0.47	24.25
Shell	ACE	L12	0.18	0.23	24.86
Shell	ACE	L12	0.19	-0.93	23.98
Shell	ACE	L12	0.2	-1.18	24.45
Shell	ACE	L12	0.2	-0.68	24.01
Shell	ACE	L12	0.23	1.78	25.22
Shell	ACE	L12	0.23	-0.15	24.04
Shell	ACE	L12	0.23	-0.86	24
Shell	ACE	L12	0.25	-0.4	24.75
Shell	ACE	L12	0.25	-0.41	24.4
Shell	ACE	L12	0.26	-0.24	24.39
Shell	ACE	L12	0.26	-0.72	23.63
Shell	ACE	L12	0.27	-0.44	24.41
Shell	ACE	L12	0.28	-1.44	24.13
Shell	ACE	L12	0.31	-0.23	24.42
Shell	ACE	L12	0.32	-1.23	25.4
Shell	ACE	L12	0.33	-0.28	24.84
Shell	ACE	L12	0.33	-0.27	24.53
Shell	ACE	L12	0.33	-0.15	24.98
Shell	ACE	L12	0.35	0.98	25.4
Shell	ACE	L12	0.37	-0.68	23.66
Shell	ACE	L12	0.39	-0.93	23.81
Shell	ACE	L12	0.4	-0.73	23.99
Shell	ACE	L12	0.41	-0.05	24.84
Shell	ACE	L12	0.43	-0.78	24.88
Shell	ACE	L12	0.43	0.06	24.94
Shell	ACE	L12	0.46	-0.28	25.12
Shell	ACE	L12	0.49	-1.25	24.37
Shell	ACE	L12	0.5	-0.31	25.11
Shell	ACE	L12	0.51	-0.66	23.33
Shell	ACE	L12	0.54	-1.02	24.33
Shell	ACE	L12	0.54	0.22	25.04
Shell	ACE	L12	0.57	-1.17	23.42
Shell	ACE	L12	0.57	0.24	24.94
Shell	ACE	L12	0.62	0.59	24.6
Shell	ACE	L12	0.63	-0.72	23.27
Shell	ACE	L12	0.67	-1.33	23.29
Shell	ACE	L12	0.69	0.68	24.55
Shell	ACE	L12	0.7	-0.41	25.63
Shell	ACE	L12	0.73	-0.09	24.48
Shell	ACE	L12	0.74	0.4	24.05
Shell	ACE	L12	0.75	-0.23	23.94
Shell	ACE	L12	0.78	-1.87	22.92
Shell	ACE	L12	0.78	-0.83	23.97
Shell	ACE	L12	0.79	-0.97	23.59
Shell	ACE	L12	0.8	-0.22	24.74
Shell	ACE	L12	0.83	0.4	24.9
Shell	ACE	L12	0.91	-0.03	25.56
Shell	ACE	L12	0.93	-1.5	24.56
Shell	ACE	L12	0.95	-0.07	24.71
Shell	ACE	L12	0.97	0.5	24.85
Shell	ACE	L12	0.98	-0.09	23.72
Shell	ACE	L12	0.98	1.5	25.52
Shell	ACE	L12	1	0.97	24.45
Shell	ACE	L12	1.01	0.46	24.85
Shell	ACE	L12	1.04	0.19	24.21
Shell	ACE	L12	1.06	-0.13	24.21
Shell	ACE	L12	1.09	0.02	24.54
Shell	ACE	L12	1.1	0.11	24.86
Shell	ACE	L12	1.12	-0.73	25.08
Shell	ACE	L12	1.13	-0.52	24.4
Shell	ACE	L12	1.14	-0.14	24.09
Shell	ACE	L12	1.15	0	24.13
Shell	ACE	L12	1.15	-1.18	24.39
Shell	ACE	L12	1.17	-0.31	24.34
Shell	ACE	L12	1.17	0.03	24.9
Shell	ACE	L12	1.18	-0.03	23.8
Shell	ACE	L12	1.18	0.52	23.67
Shell	ACE	L12	1.18	-0.22	25.06
Shell	ACE	L12	1.18	-0.25	24.84
Shell	ACE	L12	1.2	-0.29	24.79
Shell	ACE	L12	1.21	-0.25	23.89
Shell	ACE	L12	1.23	-1.05	23.1
Shell	ACE	L12	1.24	-0.65	24.9
Shell	ACE	L12	1.32	-0.48	23.95
Shell	ACE	L12	1.33	0.29	25
Shell	ACE	L12	1.33	-0.82	24.43
Shell	ACE	L12	1.35	0.09	24.62
Shell	ACE	L12	1.39	0.13	23.28
Shell	ACE	L12	1.39	0.81	24.42
Shell	ACE	L12	1.4	0.01	25.81
Shell	ACE	L12	1.43	-0.11	24.16
Shell	ACE	L12	1.43	0.18	23.79
Shell	ACE	L12	1.43	0.15	24.84
Shell	ACE	L12	1.45	1.3	25.13
Shell	ACE	L12	1.45	-0.98	23.62
Shell	ACE	L12	1.47	-0.32	24.12
Shell	ACE	L12	1.51	-0.66	24.57
Shell	ACE	L12	1.52	-0.76	23.9
Shell	ACE	L12	1.59	0.21	24.77
Shell	ACE	L12	1.61	0.59	24.16
Shell	ACE	L12	1.65	-0.24	24.55
Shell	ACE	L12	1.66	-0.18	24.73
Shell	ACE	L12	1.67	0.09	24.62
Shell	ACE	L12	1.68	-0.02	24.65
Shell	ACE	L12	1.7	-0.24	24.8
Shell	ACE	L12	1.73	0.56	23.87
Shell	ACE	L12	1.84	-1.09	24.76
Shell	ACE	L12	1.88	-1.55	23.65
Shell	ACE	L12	1.98	0.18	25.25
Shell	ACE	L12	2.15	-0.27	24.68
Shell	ACE	L12	2.18	-0.1	24.52
Shell	ACE	L12	2.18	-0.49	23.93
Shell	ACE	L12	2.2	0.04	24.17
Shell	ACE	L12	2.23	0.96	24.63
Shell	ACE	L12	2.33	-0.45	24.15
Shell	ACE	L12	2.39	-0.42	24.89
Shell	ACE	L12	2.57	0.25	24.5
Shell	ACE	L12	2.64	-0.12	24.05
Shell	ACE	L20	-13.4251	-0.924388	24.4575
Shell	ACE	L20	-13.2541	-4.74539	22.508
Shell	ACE	L20	-13.0961	-0.576388	24.862
Shell	ACE	L20	-12.9221	-2.67639	23.309
Shell	ACE	L20	-12.4941	-2.32939	24.018
Shell	ACE	L20	-12.3751	-1.47539	22.5325
Shell	ACE	L20	-11.6381	-1.62239	22.876
Shell	ACE	L20	-11.4001	-2.96039	23.8
Shell	ACE	L20	-11.1481	-1.51339	23.751
Shell	ACE	L20	-10.479	-2.05997	21.8595
Shell	ACE	L20	-10.2171	-2.79739	22.5465
Shell	ACE	L20	-9.71006	0.286612	26.435
Shell	ACE	L20	-9.66806	4.94761	26.821
Shell	ACE	L20	-9.31406	0.525612	24.398
Shell	ACE	L20	-9.29406	-0.558388	24.268
Shell	ACE	L20	-9.28798	-1.69997	25.895
Shell	ACE	L20	-9.27706	-0.338388	23.8815
Shell	ACE	L20	-8.89806	2.62061	25.876
Shell	ACE	L20	-8.82606	-1.59639	23.167
Shell	ACE	L20	-8.49106	-2.61139	23.3345
Shell	ACE	L20	-8.33606	-1.51639	24.257
Shell	ACE	L20	-7.99006	-2.51239	24.22
Shell	ACE	L20	-7.70398	-0.855969	22.472
Shell	ACE	L20	-7.65986	-1.1954	24.7785
Shell	ACE	L20	-7.6417	0.349433	24.6825
Shell	ACE	L20	-7.63906	-2.66839	25.3105
Shell	ACE	L20	-7.60706	-2.47239	23.2815
Shell	ACE	L20	-7.54833	-0.516667	27.3895
Shell	ACE	L20	-7.2817	-3.51757	22.9675
Shell	ACE	L20	-7.21133	-1.22367	23.998
Shell	ACE	L20	-7.18598	-1.45597	25.111
Shell	ACE	L20	-7.10798	-0.738969	23.64
Shell	ACE	L20	-7.09486	-1.8694	23.051
Shell	ACE	L20	-7.03698	3.71703	26.3355
Shell	ACE	L20	-7.00986	-1.3984	23.3285
Shell	ACE	L20	-6.86206	-0.445388	23.479
Shell	ACE	L20	-6.85886	-0.450397	23.699
Shell	ACE	L20	-6.80798	1.64803	25.375
Shell	ACE	L20	-6.78806	-1.39639	23.486
Shell	ACE	L20	-6.77778	-3.23567	22.1425
Shell	ACE	L20	-6.73398	0.768031	25.562
Shell	ACE	L20	-6.65198	1.79103	25.513
Shell	ACE	L20	-6.60986	-2.2084	23.3585
Shell	ACE	L20	-6.59133	-0.525667	24.668
Shell	ACE	L20	-6.58586	-1.1484	23.8605
Shell	ACE	L20	-6.57633	-0.889667	25.0205
Shell	ACE	L20	-6.5626	-1.76974	24.67
Shell	ACE	L20	-6.51306	1.30261	24.1885
Shell	ACE	L20	-6.5096	0.718625	24.4
Shell	ACE	L20	-6.48033	-0.653667	24.7885
Shell	ACE	L20	-6.42098	-0.435969	23.4335
Shell	ACE	L20	-6.34498	1.17103	25.9815
Shell	ACE	L20	-6.3196	-1.46274	24.3565
Shell	ACE	L20	-6.30486	1.3646	26.261
Shell	ACE	L20	-6.3027	-2.39457	24.387
Shell	ACE	L20	-6.28498	-4.00997	22.7665
Shell	ACE	L20	-6.28486	-1.1304	23.461
Shell	ACE	L20	-6.2787	-0.203567	25.019
Shell	ACE	L20	-6.25498	-1.24997	25.6965
Shell	ACE	L20	-6.2407	-0.963567	24.603
Shell	ACE	L20	-6.2406	-0.477375	23.7995
Shell	ACE	L20	-6.22986	2.1936	26.6335
Shell	ACE	L20	-6.2116	-1.46637	23.764
Shell	ACE	L20	-6.17298	-2.13097	23.1575
Shell	ACE	L20	-6.1447	1.52043	25.766
Shell	ACE	L20	-6.12598	-0.0749691	23.866
Shell	ACE	L20	-6.0946	-1.42838	24.4175
Shell	ACE	L20	-6.05706	-0.164388	24.5465
Shell	ACE	L20	-6.05398	-1.09097	23.607
Shell	ACE	L20	-6.0487	-2.00557	25.504
Shell	ACE	L20	-6.02998	5.61503	27.819
Shell	ACE	L20	-6.023	-3.063	25.0405
Shell	ACE	L20	-5.97506	-1.75839	23.7925
Shell	ACE	L20	-5.9126	0.788625	25.2085
Shell	ACE	L20	-5.8426	-1.95538	24.5035
Shell	ACE	L20	-5.80298	-0.792969	23.8575
Shell	ACE	L20	-5.7626	-0.100375	24.2585
Shell	ACE	L20	-5.751	-1.634	23.7515
Shell	ACE	L20	-5.7386	0.453625	23.3255
Shell	ACE	L20	-5.72698	0.467031	24.0405
Shell	ACE	L20	-5.71886	0.278603	24.274
Shell	ACE	L20	-5.6936	0.816625	24.413
Shell	ACE	L20	-5.67398	-0.0439691	24.572
Shell	ACE	L20	-5.6486	-2.70474	23.572
Shell	ACE	L20	-5.62898	-2.08597	23.0545
Shell	ACE	L20	-5.59798	-2.63097	22.015
Shell	ACE	L20	-5.58406	-1.51939	24.168
Shell	ACE	L20	-5.579	1.038	25.2025
Shell	ACE	L20	-5.57298	-0.428969	23.3025
Shell	ACE	L20	-5.5686	-0.524375	23.9605
Shell	ACE	L20	-5.563	-1.177	24.3305
Shell	ACE	L20	-5.5467	-1.63857	25.075
Shell	ACE	L20	-5.546	0.073	24.949
Shell	ACE	L20	-5.503	-1.969	24.2355
Shell	ACE	L20	-5.472	-2.345	23.661
Shell	ACE	L20	-5.46798	1.39103	25.195
Shell	ACE	L20	-5.45278	-3.78767	22.075
Shell	ACE	L20	-5.43886	-1.1554	23.349
Shell	ACE	L20	-5.42798	2.53703	24.645
Shell	ACE	L20	-5.4276	-1.79074	24.0225
Shell	ACE	L20	-5.42598	0.0310309	23.956
Shell	ACE	L20	-5.39998	-0.990969	23.844
Shell	ACE	L20	-5.39786	-0.964397	23.9445
Shell	ACE	L20	-5.38	-2.055	23.892
Shell	ACE	L20	-5.36397	-0.540274	23.282
Shell	ACE	L20	-5.36	-1.405	25.022
Shell	ACE	L20	-5.3597	0.597433	25.5985
Shell	ACE	L20	-5.34997	2.53873	25.184
Shell	ACE	L20	-5.3407	-1.07857	24.828
Shell	ACE	L20	-5.3406	3.37062	25.4495
Shell	ACE	L20	-5.3307	-0.104567	23.918
Shell	ACE	L20	-5.302	-0.541	24.896
Shell	ACE	L20	-5.2906	1.58962	25.5695
Shell	ACE	L20	-5.253	-1.037	24.3405
Shell	ACE	L20	-5.22998	0.987031	26.429
Shell	ACE	L20	-5.21806	-1.05339	23.9445
Shell	ACE	L20	-5.18378	-2.07867	23.2945
Shell	ACE	L20	-5.18086	-0.853397	23.363
Shell	ACE	L20	-5.1707	0.563433	24.983
Shell	ACE	L20	-5.15433	-0.185667	26.0515
Shell	ACE	L20	-5.1426	-0.343375	25.4035
Shell	ACE	L20	-5.12298	-0.799969	24.4975
Shell	ACE	L20	-5.122	-1.626	24.591
Shell	ACE	L20	-5.1126	0.272625	24.2085
Shell	ACE	L20	-5.09586	5.3756	26.8705
Shell	ACE	L20	-5.085	-1.776	24.5795
Shell	ACE	L20	-5.06386	0.490603	23.7565
Shell	ACE	L20	-5.0556	1.23262	25.097
Shell	ACE	L20	-5.0397	-0.151567	25.0635
Shell	ACE	L20	-5.03	-0.203	25.857
Shell	ACE	L20	-5.027	-1.87	24.2435
Shell	ACE	L20	-5.02306	-0.836388	24.4035
Shell	ACE	L20	-5.00433	0.0963333	26.3815
Shell	ACE	L20	-4.99012	-0.736176	23.686
Shell	ACE	L20	-4.97586	-0.519397	24.4205
Shell	ACE	L20	-4.9686	0.198625	24.3205
Shell	ACE	L20	-4.968	-1.422	24.723
Shell	ACE	L20	-4.9667	-0.796567	25.07
Shell	ACE	L20	-4.94498	-0.204969	24.0115
Shell	ACE	L20	-4.9336	2.53263	25.023
Shell	ACE	L20	-4.89133	-0.993667	26.048
Shell	ACE	L20	-4.89078	-1.93867	23.121
Shell	ACE	L20	-4.8787	-1.49557	24.269
Shell	ACE	L20	-4.86978	-1.33867	22.3815
Shell	ACE	L20	-4.86486	-0.623397	24.431
Shell	ACE	L20	-4.83398	-0.351969	24.307
Shell	ACE	L20	-4.825	-1.597	24.7495
Shell	ACE	L20	-4.812	-1.296	24.246
Shell	ACE	L20	-4.781	-1.038	24.4465
Shell	ACE	L20	-4.762	-1.914	23.966
Shell	ACE	L20	-4.749	-1.766	23.913
Shell	ACE	L20	-4.70978	-2.79267	23.2265
Shell	ACE	L20	-4.68233	1.34233	25.9275
Shell	ACE	L20	-4.6786	-0.891745	24.162
Shell	ACE	L20	-4.6636	0.386625	24.308
Shell	ACE	L20	-4.62298	-1.92897	24.6625
Shell	ACE	L20	-4.55533	-0.411667	23.411
Shell	ACE	L20	-4.528	-0.701	24.603
Shell	ACE	L20	-4.52433	1.47533	26.2165
Shell	ACE	L20	-4.49498	-0.384969	24.7915
Shell	ACE	L20	-4.47033	-2.95867	24.7535
Shell	ACE	L20	-4.46233	1.48633	26.3825
Shell	ACE	L20	-4.46	-1.072	24.722
Shell	ACE	L20	-4.457	-0.138	24.8185
Shell	ACE	L20	-4.43633	1.70533	25.9905
Shell	ACE	L20	-4.423	-1.779	24.9755
Shell	ACE	L20	-4.40933	0.796333	26.139
Shell	ACE	L20	-4.389	-1.311	24.4325
Shell	ACE	L20	-4.38286	-0.437397	23.447
Shell	ACE	L20	-4.35098	-1.99297	23.2385
Shell	ACE	L20	-4.33198	0.494031	25.483
Shell	ACE	L20	-4.33078	-2.42267	23.521
Shell	ACE	L20	-4.3007	-0.268567	25.888
Shell	ACE	L20	-4.269	-1.674	24.4125
Shell	ACE	L20	-4.24006	-0.0803878	24.0475
Shell	ACE	L20	-4.2377	-1.97557	24.0995
Shell	ACE	L20	-4.23206	-1.50139	23.1005
Shell	ACE	L20	-4.2266	0.0162553	25.158
Shell	ACE	L20	-4.22486	-0.309397	24.291
Shell	ACE	L20	-4.193	-0.551	24.8855
Shell	ACE	L20	-4.18078	0.272333	23.721
Shell	ACE	L20	-4.1357	-0.900567	24.0605
Shell	ACE	L20	-4.12798	-0.300969	24.98
Shell	ACE	L20	-4.1016	0.398625	25.309
Shell	ACE	L20	-4.09798	-1.82797	22.145
Shell	ACE	L20	-4.05633	-0.411667	24.8305
Shell	ACE	L20	-4.04133	-1.19867	24.683
Shell	ACE	L20	-4.03386	-0.434397	23.7815
Shell	ACE	L20	-4.03233	0.129333	25.8075
Shell	ACE	L20	-4.02498	2.10403	24.7515
Shell	ACE	L20	-4.0246	0.415625	25.1025
Shell	ACE	L20	-4.02033	-0.884667	24.5035
Shell	ACE	L20	-4.01812	-0.597176	24.062
Shell	ACE	L20	-4.0166	0.303255	25.458
Shell	ACE	L20	-4.00712	-1.38218	22.9325
Shell	ACE	L20	-3.99712	-0.628176	23.7625
Shell	ACE	L20	-3.95798	-0.582969	24.64
Shell	ACE	L20	-3.9517	-0.152567	25.8475
Shell	ACE	L20	-3.9186	-0.740375	26.1105
Shell	ACE	L20	-3.91378	-0.485667	23.4045
Shell	ACE	L20	-3.896	-0.557	24.624
Shell	ACE	L20	-3.8796	-1.70474	24.5865
Shell	ACE	L20	-3.86978	-1.36167	23.1615
Shell	ACE	L20	-3.8646	1.65662	25.3825
Shell	ACE	L20	-3.84898	0.235031	25.2495
Shell	ACE	L20	-3.84198	0.132031	24.613
Shell	ACE	L20	-3.84006	-0.636388	23.4415
Shell	ACE	L20	-3.82986	1.7736	21.6015
Shell	ACE	L20	-3.81986	-1.4884	23.9885
Shell	ACE	L20	-3.8116	-0.222375	24.254
Shell	ACE	L20	-3.8116	2.73463	26.354
Shell	ACE	L20	-3.80097	0.583726	24.3285
Shell	ACE	L20	-3.78198	-0.636969	25.048
Shell	ACE	L20	-3.7557	-0.317567	25.2455
Shell	ACE	L20	-3.7516	-1.82774	24.3905
Shell	ACE	L20	-3.74886	-0.425397	24.284
Shell	ACE	L20	-3.7436	0.894625	25.693
Shell	ACE	L20	-3.74298	2.10103	26.7875
Shell	ACE	L20	-3.73712	0.00182353	24.4975
Shell	ACE	L20	-3.70786	0.391603	23.9645
Shell	ACE	L20	-3.69598	-0.086381	25.6435
Shell	ACE	L20	-3.69206	-1.19639	23.155
Shell	ACE	L20	-3.6656	-0.775375	25.332
Shell	ACE	L20	-3.65298	2.61503	24.7425
Shell	ACE	L20	-3.6287	-0.879567	25.344
Shell	ACE	L20	-3.61686	-0.776397	22.6035
Shell	ACE	L20	-3.58586	-0.517397	24.9755
Shell	ACE	L20	-3.58486	0.364603	24.501
Shell	ACE	L20	-3.5816	0.464255	25.1105
Shell	ACE	L20	-3.57533	-0.341667	24.661
Shell	ACE	L20	-3.56312	-0.875176	23.3545
Shell	ACE	L20	-3.55798	0.809619	23.7525
Shell	ACE	L20	-3.5536	0.354255	25.1995
Shell	ACE	L20	-3.54733	1.06133	26.235
Shell	ACE	L20	-3.5466	-0.633375	24.1165
Shell	ACE	L20	-3.5442	-0.3264	24.253
Shell	ACE	L20	-3.5166	-0.273745	24.483
Shell	ACE	L20	-3.50698	-1.00397	23.6805
Shell	ACE	L20	-3.50478	-1.14067	24.019
[truncated: 430 more rows]
