# Supplementary material for: Seasonal plasticity in GABAA signaling is necessary for restoring phase synchrony in the master circadian clock network
Source: eLife. 2019 Nov 20;8:e49578. doi: 10.7554/eLife.49578 (PMC6867713; doi:10.7554/eLife.49578)
Supplement: Supplementary file 1. [file elife-49578-supp1.xlsx]

## Sheet: Table S1
Supplementary File 1. Statistical analyses for GABA resetting, chloride co-transporter expression, and behavioral results.
Figure	Test	Factor	F stat	p value
1C - GABA resetting	Full Factorial ANOVA	Photoperiod	F(1, 94) = 1.8	p > 0.2
		Phase	F(3,94) = 29.5	p < 0.0001
		Photoperiod*Phase	F(3,94) = 5.5	p < 0.005
2C - KCC2/NKCC1	Full Factorial ANOVA	Photoperiod	F(1,224) = 3.1	p = 0.08
		SCN Region	F(1,224) = 0.0	p > 0.9
		Phase	F(7,224) = 1.0	p > 0.4
		Photoperiod*Region	F(1,224) = 6.9	p < 0.01
		Photoperiod*Phase	F(7,224) = 1.0	p > 0.4
		Region*Phase	F(7,224) = 0.8	p > 0.5
		Photoperiod*Region*Phase	F(7,224) = 0.5	p > 0.8
2D - KCC2	Full Factorial ANOVA	Photoperiod	F(1,224) = 7.1	p < 0.01
		SCN Region	F(1,224) = 359.6	p < 0.0001
		Phase	F(7,224) = 0.7	p > 0.7
		Photoperiod*Region	F(1,224) = 19.1	p < 0.0001
		Photoperiod*Phase	F(7,224) = 2.7	p < 0.05
		Region*Phase	F(7,224) = 1.1	p > 0.3
		Photoperiod*Region*Phase	F(7,224) = 0.9	p > 0.5
2D - NKCC1	Full Factorial ANOVA	Photoperiod	F(1,224) = 4.9	p < 0.05
		SCN Region	F(1,224) = 41.1	p < 0.0001
		Phase	F(7,224) = 2.6	p < 0.05
		Photoperiod*Region	F(1, 224) = 0.9	p > 0.3
		Photoperiod*Phase	F(7,224) = 0.8	p > 0.6
		Region*Phase	F(7,224) = 3.4	p < 0.005
		Photoperiod*Region*Phase	F(7,224) = 0.8	p > 0.6
2E- Mean daily KCC2	Full Factorial ANOVA	Photoperiod	F(1,284) = 13.2	p < 0.0005
		SCN Region	F(1,284) = 752.5	p < 0.0001
		Photoperiod*Region	F(1,284) = 15.5	p < 0.0005
2E- Mean daily KCC2	Full Factorial ANOVA	Photoperiod	F(1,284) = 4.0	p < 0.05
		SCN Region	F(1,284) = 8.9	p < 0.005
		Photoperiod*Region	F(1,284) = 2.8	p > 0.1
5B - LD - Activity duration	Full Factorial Repeated Measures ANOVA	Photoperiod	F(1,19) = 89.4	p < 0.0001
		Drug	F(1,19) = 0.0	p > 0.9
		Time	F(6,14) = 14.8	p < 0.0001
		Photoperiod*Drug	F(1,19) = 0.0	p > 0.9
		Photoperiod*Time	F(6,14) = 14.2	p < 0.0001
		Drug*Time	F(6,14) = 1.7	p > 0.1
		Photoperiod*Drug*Time	F(6,14) = 0.8	p > 0.5
5B - DD - Activity duration	Full Factorial Repeated Measures ANOVA	Photoperiod	F(1,20) = 20.3	p < 0.0005
		Drug	F(1,20) = 3.5	p = 0.07
		Time	F(4,19) = 16.5	p < 0.0001
		Photoperiod*Drug	F(1,20) = 0.0	p > 0.9
		Photoperiod*Time	F(4,19) = 13.6	p < 0.0005
		Drug*Time	F(2,19) = 1.7	p > 0.2
		Photoperiod*Drug*Time	F(4,19) = 2.1	p > 0.1
5C - L12-DD, Change in activity duration	Full Factorial Repeated Measures ANOVA	Drug	F(1,10) = 0.4	p > 0.5
		Time	F(3,8) = 5.7	p < 0.05
		Photoperiod*Time	F(3,8) = 0.7	p > 0.5
5C - L20-DD, Change in activity duration	Full Factorial Repeated Measures ANOVA	Drug	F(1,10) = 5.22	p < 0.05
		Time	F(3,8) = 10.9	p < 0.005
		Photoperiod*Time	F(3,8) = 0.9	p > 0.1
