# Supplementary material for: Seasonal plasticity in GABAA signaling is necessary for restoring phase synchrony in the master circadian clock network
Source: eLife. 2019 Nov 20;8:e49578. doi: 10.7554/eLife.49578 (PMC6867713; doi:10.7554/eLife.49578)
Supplement: Supplementary file 2. [file elife-49578-supp2.xlsx]

## Sheet: Table S2
Supplementary File 2. Statistical analyses for coupling and cellular period responses.
Figure	Test	Factor	F stat	p value
3C, S4A - Vehicle cellular period	Full Factorial ANOVA	Phase	F(8,2565) = 20.1	p < 0.0001
		Cell Type	F(1,2565) = 10.5	p < 0.0001
		Phase*Drug	F(8,2565) = 23.36	p < 0.0001
4A, S4A - VU coupling	Full Factorial ANOVA	Phase	F(8,1339) = 17.2	p < 0.0001
		Drug	F(1,1339) = 130.4	p < 0.0001
		Phase*Drug	F(8,1339) = 12.5	p < 0.0001
4D, S4B - VU Core cellular period	Full Factorial ANOVA	Phase	F(8,1339) = 10.7	p < 0.0001
		Drug	F(1,1339) = 30.0	p < 0.0001
		Phase*Drug	F(8,1339) = 6.8	p < 0.0001
4D, S4B - VU Shell cellular period	Full Factorial ANOVA	Phase	F(8,1622) = 2.3	p < 0.05
		Drug	F(1,1622) = 0.1	p > 0.8
		Phase*Drug	F(8,1622) = 2.3	p < 0.05
4A, S4C - BU coupling	Full Factorial ANOVA	Phase	F(8,1383) = 24.8	p < 0.0001
		Drug	F(1,1383) = 0.9	p > 0.3
		Phase*Drug	F(8,1383) = 5.4	p < 0.0001
4D, S4C - BU Core cellular period	Full Factorial ANOVA	Phase	F(8,1317) = 26.1	p < 0.0001
		Drug	F(1,1317) = 45.8	p < 0.0001
		Phase*Drug	F(8,1317) = 4.3	p < 0.0001
4D, S4C - BU Shell cellular period	Full Factorial ANOVA	Phase	F(8,1553) = 3.1	p < 0.005
		Drug	F(1,1553) = 25.5	p < 0.0001
		Phase*Drug	F(8,1553) = 3.0	p < 0.005
4A, S4D - CLP290 coupling	Full Factorial ANOVA	Phase	F(8,1372) = 24.7	p < 0.0001
		Drug	F(1,1372) = 3.6	p = 0.06
		Phase*Drug	F(8,1372) = 7.2	p < 0.0001
4D, S4D - CLP290 Core cellular period	Full Factorial ANOVA	Phase	F(8,1484) = 15.2	p < 0.0001
		Drug	F(1,1484) = 79.2	p < 0.0001
		Phase*Drug	F(8,1484) = 4.8	p < 0.0001
4D, S4D - CLP290 Shell cellular period	Full Factorial ANOVA	Phase	F(8,1515) = 1.7	p = 0.09
		Drug	F(1,1515) = 44.4	p < 0.0001
		Phase*Drug	F(8,1515) = 2.4	p < 0.05
6B - ACE coupling	Full Factorial ANOVA	Phase	F(8,2161) = 23.3	p < 0.0001
		Drug	F(1,2161) = 49.7	p < 0.0001
		Phase*Drug	F(8,2161) = 16.7	p < 0.0001
6C, S6E - ACE Core cellular period	Full Factorial ANOVA	Phase	F(8,2176) = 16.3	p < 0.0001
		Drug	F(1,2176) = 6.9	p < 0.0005
		Phase*Drug	F(8,2176) = 11.4	p < 0.0001
6C, S6E - ACE Shell cellular period	Full Factorial ANOVA	Phase	F(8,2026) = 4.9	p < 0.0001
		Drug	F(1,2026) = 1.1	p > 0.3
		Phase*Drug	F(8,2026) = 2.0	p = 0.05
